# Supplementary material for: 1,5-Dibenzyl-3-propargyl-1,5-benzo­diazepine-2,4-dione
Source: Acta Crystallogr Sect E Struct Rep Online. 2009 Nov 21;65(Pt 12):o3149. doi: 10.1107/S1600536809048508 (PMC2971782; doi:10.1107/S1600536809048508)
Supplement: Supplementary file 1 [file e-65-o3149-sup1.cif]

##############################################################################
###                                                                        ###
###        Electronic paper (Acta Crystallographica Section E)             ###
###                                                                        ###
##############################################################################
#                                                                            #
# This CIF contains the data in a paper accepted for publication in Acta     #
# Crystallographica Section E. It conforms to the requirements of Notes      #
# for Authors for Section E, and has been peer reviewed under the auspices   #
# of the IUCr Commission on Journals.                                        #
#                                                                            #
# Full details of the Crystallographic Information File format               #
# are given in the paper "The Crystallographic Information File (CIF):       #
# a New Standard Archive File for Crystallography" by S. R. Hall, F. H.      #
# Allen and I. D. Brown [Acta Cryst. (1991), A47, 655-685].                  #
#                                                                            #
# The current version of the core CIF dictionary is obtainable from          #
# ftp://ftp.iucr.org/pub/cif_core.dic. The current version number is 2.4.    #
#                                                                            #
# Software is freely available for graphical display of the structure(s) in  #
# this CIF.  For information consult the CIF home page http://www.iucr.org/  #
# cif/home.html                                                              #
#                                                                            #
# This file may be used for bona fide research purposes within the           #
# scientific community so long as proper attribution is given to the journal # 
# article from which it was obtained.                                        #
#                                                                            #
##############################################################################
                                             
data_global
_audit_creation_method     SHELXL-97
_journal_date_recd_electronic     2009-11-12
_journal_date_accepted     2009-11-15
_journal_name_full     'Acta Crystallographica, Section E'
_journal_year     2009
_journal_volume     65
_journal_issue     12
_journal_page_first     o3149
_journal_page_last     o3149
_journal_paper_category     QO
_journal_coeditor_code     SJ2679
_publ_contact_author
;
     Dr. Seik Weng Ng
     Department of Chemistry
     University of Malaya
     50603 Kuala Lumpur
     Malaysia
;
_publ_contact_author_email     seikweng@um.edu.my
_publ_contact_author_fax     '03 7967 4193'
_publ_contact_author_phone     '03 7967 6778'
_publ_section_title
;
1,5-Dibenzyl-3-propargyl-1,5-benzodiazepine-2,4-dione
;
loop_
    _publ_author_name
    _publ_author_address
    'Jabli, Hind'
;
Laboratoire de Chimie Organique Appliqu\'ee
Facult\'e des Sciences et Techniques
Universit\'e Sidi Mohamed Ben Abdallah
F\'es
Morocco
;
    'Ouazzani Chahdi, F.'
;
Laboratoire de Chimie Organique Appliqu\'ee
Facult\'e des Sciences et Techniques
Universit\'e Sidi Mohamed Ben Abdallah
F\'es
Morocco
;
    'Garrigues, Bernard'
;
Laboratoire de H\'et\'erochimie Fondamentale et Appliqu\'ee
Universit\'e Paul Sabatier
Toulouse
France
;
    'Essassi, El Mokhtar'
;
Laboratoire de Chimie Organique H\'et\'erocyclique
P\^ole de comp\'etences Pharmacochimie
Universit\'e Mohammed V-Agdal
B.P. 1014 Avenue Ibn Batout
Rabat
Morocco
;
    'Ng, Seik Weng'
;
Department of Chemistry
University of Malaya
50603 Kuala Lumpur
Malaysia
;
_publ_section_synopsis     .
data_I
_audit_creation_method     SHELXL-97
_chemical_name_systematic
;
1,5-Dibenzyl-3-propargyl-1,5-benzodiazepine-2,4-dione
;
_chemical_name_common     ?
_chemical_formula_moiety     'C26 H22 N2 O2'
_chemical_formula_sum     'C26 H22 N2 O2'
_chemical_formula_iupac     'C26 H22 N2 O2'
_chemical_formula_weight     394.46
_chemical_melting_point     ?
_symmetry_cell_setting     Monoclinic
_symmetry_space_group_name_H-M     'P 21/c'
_symmetry_space_group_name_Hall     '-P 2ybc'
loop_
    _symmetry_equiv_pos_as_xyz
    'x, y, z'
    '-x, y+1/2, -z+1/2'
    '-x, -y, -z'
    'x, -y-1/2, z-1/2'
_cell_length_a     8.8663(2)
_cell_length_b     18.6771(4)
_cell_length_c     12.4665(3)
_cell_angle_alpha     90.00
_cell_angle_beta     91.1540(10)
_cell_angle_gamma     90.00
_cell_volume     2063.99(8)
_cell_formula_units_Z     4
_cell_measurement_reflns_used     9973
_cell_measurement_theta_min     2.5
_cell_measurement_theta_max     32.9
_cell_measurement_temperature     193(2)
_exptl_crystal_description     'Irregular block'
_exptl_crystal_colour     Colorless
_exptl_crystal_size_max     0.70
_exptl_crystal_size_mid     0.50
_exptl_crystal_size_min     0.30
_exptl_crystal_density_diffrn     1.269
_exptl_crystal_density_meas     ?
_exptl_crystal_density_method     'not measured'
_exptl_crystal_F_000     832
_exptl_absorpt_coefficient_mu     0.081
_exptl_absorpt_correction_type     None
_exptl_absorpt_process_details     ?
_exptl_absorpt_correction_T_min     ?
_exptl_absorpt_correction_T_max     ?
_diffrn_ambient_temperature     193(2)
_diffrn_radiation_type     MoK\a
_diffrn_radiation_wavelength     0.71073
_diffrn_radiation_source     'fine-focus sealed tube'
_diffrn_radiation_monochromator     graphite
_diffrn_measurement_device_type     'Bruker APEXII diffractometer'
_diffrn_measurement_method     '\f and \w scans'
_diffrn_detector_area_resol_mean     ?
_diffrn_reflns_number     29296
_diffrn_reflns_av_R_equivalents     0.0274
_diffrn_reflns_av_sigmaI/netI     0.0177
_diffrn_reflns_theta_min     1.96
_diffrn_reflns_theta_max     27.50
_diffrn_reflns_theta_full     27.50
_diffrn_measured_fraction_theta_max     1.000
_diffrn_measured_fraction_theta_full     1.000
_diffrn_reflns_limit_h_min     -11
_diffrn_reflns_limit_h_max     11
_diffrn_reflns_limit_k_min     -24
_diffrn_reflns_limit_k_max     18
_diffrn_reflns_limit_l_min     -16
_diffrn_reflns_limit_l_max     15
_diffrn_standards_number     0
_diffrn_standards_interval_count     0
_diffrn_standards_interval_time     0
_diffrn_standards_decay_%     0
_reflns_number_total     4750
_reflns_number_gt     3931
_reflns_threshold_expression     I>2\s(I)
_refine_ls_structure_factor_coef     Fsqd
_refine_ls_matrix_type     full
_refine_ls_R_factor_all     0.0498
_refine_ls_R_factor_gt     0.0403
_refine_ls_wR_factor_gt     0.1033
_refine_ls_wR_factor_ref     0.1123
_refine_ls_goodness_of_fit_ref     1.018
_refine_ls_restrained_S_all     1.018
_refine_ls_number_reflns     4750
_refine_ls_number_parameters     278
_refine_ls_number_restraints     0
_refine_ls_hydrogen_treatment     constr
_refine_ls_weighting_scheme     calc
_refine_ls_weighting_details
         'calc w=1/[\s^2^(Fo^2^)+(0.0579P)^2^+0.5557P] where P=(Fo^2^+2Fc^2^)/3'
_atom_sites_solution_hydrogens     geom
_atom_sites_solution_primary     direct
_atom_sites_solution_secondary     difmap
_refine_ls_shift/su_max     0.001
_refine_ls_shift/su_mean     0.001
_refine_diff_density_max     0.260
_refine_diff_density_min     -0.268
_refine_ls_extinction_method     none
_refine_ls_extinction_coef     ?
loop_
    _atom_type_symbol
    _atom_type_description
    _atom_type_scat_dispersion_real
    _atom_type_scat_dispersion_imag
    _atom_type_scat_source
    'C' 'C' 0.0033 0.0016
                         'International Tables Vol C Tables 4.2.6.8 and 6.1.1.4'
    'H' 'H' 0.0000 0.0000
                         'International Tables Vol C Tables 4.2.6.8 and 6.1.1.4'
    'N' 'N' 0.0061 0.0033
                         'International Tables Vol C Tables 4.2.6.8 and 6.1.1.4'
    'O' 'O' 0.0106 0.0060
                         'International Tables Vol C Tables 4.2.6.8 and 6.1.1.4'
_computing_data_collection     'APEX2 (Bruker, 2005)'
_computing_cell_refinement     'SAINT (Bruker, 2005)'
_computing_data_reduction     'SAINT (Bruker, 2005)'
_computing_structure_solution     'SHELXS97 (Sheldrick, 2008)'
_computing_structure_refinement     'SHELXL97 (Sheldrick, 2008)'
_computing_molecular_graphics     'X-SEED (Barbour, 2001)'
_computing_publication_material     'publCIF (Westrip, 2009)'
loop_
    _atom_site_type_symbol
    _atom_site_label
    _atom_site_fract_x
    _atom_site_fract_y
    _atom_site_fract_z
    _atom_site_U_iso_or_equiv
    _atom_site_adp_type
    _atom_site_calc_flag
    _atom_site_refinement_flags
    _atom_site_occupancy
    _atom_site_disorder_assembly
    _atom_site_disorder_group
    O O1 0.17022(9) 0.29934(4) 0.63891(7) 0.0310(2) Uani d . 1 . .
    O O2 -0.09780(10) 0.44893(5) 0.68067(8) 0.0408(2) Uani d . 1 . .
    N N1 0.34007(10) 0.38740(5) 0.67524(7) 0.0250(2) Uani d . 1 A .
    N N2 0.12855(11) 0.50134(5) 0.71936(7) 0.0264(2) Uani d . 1 . .
    C C1 0.20965(12) 0.36186(6) 0.62971(8) 0.0238(2) Uani d . 1 . .
    C C2 0.03474(13) 0.45816(6) 0.66023(9) 0.0268(2) Uani d . 1 . .
    C C3 0.11097(12) 0.41712(6) 0.57026(8) 0.0238(2) Uani d . 1 . .
    H H3 0.1753 0.4501 0.5277 0.029 Uiso calc R 1 . .
    C C4 -0.00697(13) 0.38106(6) 0.49721(9) 0.0285(2) Uani d . 1 . .
    H H4A -0.0646 0.3461 0.5398 0.034 Uiso calc R 1 . .
    H H4B -0.0787 0.4178 0.4701 0.034 Uiso calc R 1 . .
    C C5 0.05908(14) 0.34408(7) 0.40583(10) 0.0334(3) Uani d . 1 . .
    C C6 0.11070(17) 0.31415(8) 0.33138(12) 0.0461(3) Uani d . 1 . .
    H H6 0.1521 0.2901 0.2716 0.055 Uiso calc R 1 . .
    C C7 0.38435(13) 0.46069(6) 0.67074(8) 0.0249(2) Uani d . 1 . .
    C C8 0.28132(13) 0.51554(6) 0.69185(8) 0.0255(2) Uani d . 1 . .
    C C9 0.33036(15) 0.58677(7) 0.68953(10) 0.0332(3) Uani d . 1 . .
    H H9 0.2605 0.6244 0.7011 0.040 Uiso calc R 1 . .
    C C10 0.47975(16) 0.60272(7) 0.67056(10) 0.0384(3) Uani d . 1 . .
    H H10 0.5122 0.6512 0.6700 0.046 Uiso calc R 1 . .
    C C11 0.58233(15) 0.54818(7) 0.65236(10) 0.0369(3) Uani d . 1 . .
    H H11 0.6853 0.5593 0.6410 0.044 Uiso calc R 1 . .
    C C12 0.53473(14) 0.47752(7) 0.65072(9) 0.0314(3) Uani d . 1 . .
    H H12 0.6046 0.4404 0.6359 0.038 Uiso calc R 1 . .
    C C13 0.43658(14) 0.33760(7) 0.73776(10) 0.0320(3) Uani d . 1 . .
    H H13A 0.4796 0.3649 0.7991 0.038 Uiso calc PR 0.188(11) A 1
    H H13B 0.3695 0.3008 0.7681 0.038 Uiso calc PR 0.188(11) A 1
    H H13C 0.3715 0.3028 0.7748 0.038 Uiso calc PR 0.812(11) A 2
    H H13D 0.4930 0.3650 0.7934 0.038 Uiso calc PR 0.812(11) A 2
    C C14' 0.5525(9) 0.3026(8) 0.6915(10) 0.0290(5) Uani d PG 0.188(11) A 1
    C C15' 0.6972(11) 0.3031(7) 0.7365(9) 0.0426(6) Uani d PG 0.188(11) A 1
    H H15' 0.7173 0.3290 0.8008 0.051 Uiso calc PR 0.188(11) A 1
    C C16' 0.8126(8) 0.2659(7) 0.6873(11) 0.0480(10) Uani d PG 0.188(11) A 1
    H H16' 0.9115 0.2663 0.7180 0.058 Uiso calc PR 0.188(11) A 1
    C C17' 0.7832(12) 0.2281(6) 0.5931(12) 0.0511(8) Uani d PG 0.188(11) A 1
    H H17' 0.8621 0.2026 0.5595 0.061 Uiso calc PR 0.188(11) A 1
    C C18' 0.6385(14) 0.2275(8) 0.5482(12) 0.0728(9) Uani d PG 0.188(11) A 1
    H H18' 0.6184 0.2017 0.4838 0.087 Uiso calc PR 0.188(11) A 1
    C C19' 0.5231(10) 0.2648(9) 0.5974(11) 0.0567(7) Uani d PG 0.188(11) A 1
    H H19' 0.4242 0.2644 0.5667 0.068 Uiso calc PR 0.188(11) A 1
    C C14 0.5505(2) 0.29604(17) 0.6685(3) 0.0290(5) Uani d P 0.812(11) A 2
    C C15 0.6962(2) 0.28451(19) 0.7075(3) 0.0426(6) Uani d P 0.812(11) A 2
    H H15 0.7261 0.3039 0.7751 0.051 Uiso calc PR 0.812(11) A 2
    C C16 0.7990(2) 0.2450(2) 0.6492(4) 0.0480(10) Uani d P 0.812(11) A 2
    H H16 0.8979 0.2373 0.6775 0.058 Uiso calc PR 0.812(11) A 2
    C C17 0.7587(3) 0.21739(14) 0.5519(4) 0.0511(8) Uani d P 0.812(11) A 2
    H H17 0.8288 0.1903 0.5121 0.061 Uiso calc PR 0.812(11) A 2
    C C18 0.6154(3) 0.22919(19) 0.5119(4) 0.0728(9) Uani d P 0.812(11) A 2
    H H18 0.5870 0.2105 0.4436 0.087 Uiso calc PR 0.812(11) A 2
    C C19 0.5119(3) 0.2679(2) 0.5699(3) 0.0567(7) Uani d P 0.812(11) A 2
    H H19 0.4131 0.2752 0.5412 0.068 Uiso calc PR 0.812(11) A 2
    C C20 0.07850(14) 0.52656(7) 0.82584(9) 0.0313(3) Uani d . 1 . .
    H H20A -0.0327 0.5235 0.8295 0.038 Uiso calc R 1 . .
    H H20B 0.1083 0.5772 0.8365 0.038 Uiso calc R 1 . .
    C C21 0.15023(14) 0.48060(7) 0.91273(9) 0.0305(3) Uani d . 1 . .
    C C22 0.11027(17) 0.40885(7) 0.92212(10) 0.0396(3) Uani d . 1 . .
    H H22 0.0354 0.3893 0.8751 0.047 Uiso calc R 1 . .
    C C23 0.17857(19) 0.36561(8) 0.99950(12) 0.0482(4) Uani d . 1 . .
    H H23 0.1511 0.3166 1.0048 0.058 Uiso calc R 1 . .
    C C24 0.28666(18) 0.39393(9) 1.06888(11) 0.0505(4) Uani d . 1 . .
    H H24 0.3327 0.3645 1.1224 0.061 Uiso calc R 1 . .
    C C25 0.32761(19) 0.46476(10) 1.06047(12) 0.0522(4) Uani d . 1 . .
    H H25 0.4021 0.4841 1.1080 0.063 Uiso calc R 1 . .
    C C26 0.25989(16) 0.50798(8) 0.98237(11) 0.0415(3) Uani d . 1 . .
    H H26 0.2890 0.5568 0.9767 0.050 Uiso calc R 1 . .
loop_
    _atom_site_aniso_label
    _atom_site_aniso_U_11
    _atom_site_aniso_U_22
    _atom_site_aniso_U_33
    _atom_site_aniso_U_12
    _atom_site_aniso_U_13
    _atom_site_aniso_U_23
    O1 0.0302(4) 0.0243(4) 0.0384(4) -0.0013(3) -0.0020(3) 0.0049(3)
    O2 0.0226(4) 0.0483(6) 0.0516(6) 0.0013(4) 0.0039(4) -0.0121(4)
    N1 0.0235(5) 0.0243(5) 0.0272(4) 0.0033(4) -0.0028(4) 0.0014(3)
    N2 0.0249(5) 0.0275(5) 0.0269(5) 0.0028(4) 0.0014(4) -0.0024(4)
    C1 0.0232(5) 0.0249(5) 0.0233(5) 0.0015(4) 0.0013(4) 0.0008(4)
    C2 0.0236(6) 0.0262(5) 0.0306(5) 0.0040(4) -0.0011(4) 0.0010(4)
    C3 0.0239(5) 0.0228(5) 0.0246(5) 0.0006(4) -0.0020(4) 0.0015(4)
    C4 0.0272(6) 0.0279(6) 0.0302(5) -0.0007(4) -0.0063(4) 0.0013(4)
    C5 0.0338(6) 0.0305(6) 0.0355(6) -0.0041(5) -0.0096(5) -0.0020(5)
    C6 0.0457(8) 0.0493(8) 0.0430(7) -0.0003(7) -0.0068(6) -0.0156(6)
    C7 0.0257(5) 0.0264(5) 0.0225(5) -0.0006(4) -0.0021(4) -0.0012(4)
    C8 0.0251(6) 0.0279(5) 0.0234(5) -0.0006(4) -0.0018(4) -0.0010(4)
    C9 0.0369(7) 0.0268(6) 0.0358(6) 0.0002(5) -0.0030(5) -0.0029(5)
    C10 0.0424(7) 0.0309(6) 0.0417(7) -0.0111(5) -0.0010(6) -0.0012(5)
    C11 0.0301(6) 0.0435(7) 0.0371(6) -0.0114(5) 0.0023(5) -0.0031(5)
    C12 0.0260(6) 0.0363(6) 0.0318(6) -0.0005(5) 0.0013(4) -0.0035(5)
    C13 0.0311(6) 0.0324(6) 0.0322(6) 0.0037(5) -0.0096(5) 0.0045(5)
    C14' 0.0251(6) 0.0232(8) 0.0384(13) 0.0018(5) -0.0039(7) 0.0042(8)
    C15' 0.0285(7) 0.0577(15) 0.0414(14) 0.0039(9) -0.0049(8) 0.0094(11)
    C16' 0.0246(8) 0.0538(16) 0.066(2) 0.0098(9) 0.0024(10) 0.0223(16)
    C17' 0.0350(11) 0.0326(9) 0.086(2) 0.0053(8) 0.0170(12) -0.0031(11)
    C18' 0.0433(12) 0.0895(15) 0.086(2) 0.0116(11) -0.0022(13) -0.0534(17)
    C19' 0.0300(8) 0.0751(12) 0.0647(18) 0.0138(8) -0.0097(9) -0.0338(14)
    C14 0.0251(6) 0.0232(8) 0.0384(13) 0.0018(5) -0.0039(7) 0.0042(8)
    C15 0.0285(7) 0.0577(15) 0.0414(14) 0.0039(9) -0.0049(8) 0.0094(11)
    C16 0.0246(8) 0.0538(16) 0.066(2) 0.0098(9) 0.0024(10) 0.0223(16)
    C17 0.0350(11) 0.0326(9) 0.086(2) 0.0053(8) 0.0170(12) -0.0031(11)
    C18 0.0433(12) 0.0895(15) 0.086(2) 0.0116(11) -0.0022(13) -0.0534(17)
    C19 0.0300(8) 0.0751(12) 0.0647(18) 0.0138(8) -0.0097(9) -0.0338(14)
    C20 0.0313(6) 0.0314(6) 0.0313(6) 0.0061(5) 0.0046(5) -0.0057(5)
    C21 0.0294(6) 0.0350(6) 0.0273(5) 0.0027(5) 0.0070(4) -0.0035(4)
    C22 0.0442(8) 0.0391(7) 0.0355(6) -0.0043(6) 0.0008(5) -0.0016(5)
    C23 0.0620(10) 0.0395(7) 0.0433(7) 0.0013(7) 0.0074(7) 0.0067(6)
    C24 0.0524(9) 0.0622(10) 0.0369(7) 0.0101(8) 0.0009(6) 0.0118(7)
    C25 0.0473(9) 0.0694(10) 0.0394(7) -0.0062(8) -0.0092(6) 0.0018(7)
    C26 0.0430(8) 0.0436(7) 0.0378(7) -0.0062(6) -0.0010(6) -0.0024(6)
loop_
    _geom_bond_atom_site_label_1
    _geom_bond_atom_site_label_2
    _geom_bond_site_symmetry_2
    _geom_bond_distance
    _geom_bond_publ_flag
    O1 C1 . 1.2248(13) ?
    O2 C2 . 1.2197(15) ?
    N1 C1 . 1.3640(14) ?
    N1 C7 . 1.4254(14) ?
    N1 C13 . 1.4758(14) ?
    N2 C2 . 1.3641(15) ?
    N2 C8 . 1.4288(15) ?
    N2 C20 . 1.4847(14) ?
    C1 C3 . 1.5342(14) ?
    C2 C3 . 1.5274(15) ?
    C3 C4 . 1.5291(15) ?
    C3 H3 . 1.0000 ?
    C4 C5 . 1.4645(18) ?
    C4 H4A . 0.9900 ?
    C4 H4B . 0.9900 ?
    C5 C6 . 1.1833(19) ?
    C6 H6 . 0.9500 ?
    C7 C12 . 1.3972(17) ?
    C7 C8 . 1.4010(16) ?
    C8 C9 . 1.4001(17) ?
    C9 C10 . 1.3826(19) ?
    C9 H9 . 0.9500 ?
    C10 C11 . 1.387(2) ?
    C10 H10 . 0.9500 ?
    C11 C12 . 1.3856(18) ?
    C11 H11 . 0.9500 ?
    C12 H12 . 0.9500 ?
    C13 C14' . 1.356(8) ?
    C13 C14 . 1.550(3) ?
    C13 H13A . 0.9900 ?
    C13 H13B . 0.9900 ?
    C13 H13C . 0.9900 ?
    C13 H13D . 0.9900 ?
    C14' C15' . 1.3900 ?
    C14' C19' . 1.3900 ?
    C15' C16' . 1.3900 ?
    C15' H15' . 0.9500 ?
    C16' C17' . 1.3900 ?
    C16' H16' . 0.9500 ?
    C17' C18' . 1.3900 ?
    C17' H17' . 0.9500 ?
    C18' C19' . 1.3900 ?
    C18' H18' . 0.9500 ?
    C19' H19' . 0.9500 ?
    C14 C19 . 1.373(2) ?
    C14 C15 . 1.388(2) ?
    C15 C16 . 1.389(3) ?
    C15 H15 . 0.9500 ?
    C16 C17 . 1.359(3) ?
    C16 H16 . 0.9500 ?
    C17 C18 . 1.373(3) ?
    C17 H17 . 0.9500 ?
    C18 C19 . 1.384(3) ?
    C18 H18 . 0.9500 ?
    C19 H19 . 0.9500 ?
    C20 C21 . 1.5122(17) ?
    C20 H20A . 0.9900 ?
    C20 H20B . 0.9900 ?
    C21 C26 . 1.3880(18) ?
    C21 C22 . 1.3918(18) ?
    C22 C23 . 1.388(2) ?
    C22 H22 . 0.9500 ?
    C23 C24 . 1.383(2) ?
    C23 H23 . 0.9500 ?
    C24 C25 . 1.376(2) ?
    C24 H24 . 0.9500 ?
    C25 C26 . 1.392(2) ?
    C25 H25 . 0.9500 ?
    C26 H26 . 0.9500 ?
loop_
    _geom_angle_atom_site_label_1
    _geom_angle_atom_site_label_2
    _geom_angle_atom_site_label_3
    _geom_angle_site_symmetry_1
    _geom_angle_site_symmetry_3
    _geom_angle
    _geom_angle_publ_flag
    C1 N1 C7 . . 123.46(9) ?
    C1 N1 C13 . . 118.49(9) ?
    C7 N1 C13 . . 117.96(9) ?
    C2 N2 C8 . . 123.41(9) ?
    C2 N2 C20 . . 118.73(10) ?
    C8 N2 C20 . . 117.23(9) ?
    O1 C1 N1 . . 122.39(10) ?
    O1 C1 C3 . . 121.70(10) ?
    N1 C1 C3 . . 115.86(9) ?
    O2 C2 N2 . . 123.38(11) ?
    O2 C2 C3 . . 121.66(10) ?
    N2 C2 C3 . . 114.81(10) ?
    C2 C3 C4 . . 110.55(9) ?
    C2 C3 C1 . . 103.86(8) ?
    C4 C3 C1 . . 111.59(9) ?
    C2 C3 H3 . . 110.2 ?
    C4 C3 H3 . . 110.2 ?
    C1 C3 H3 . . 110.2 ?
    C5 C4 C3 . . 113.06(10) ?
    C5 C4 H4A . . 109.0 ?
    C3 C4 H4A . . 109.0 ?
    C5 C4 H4B . . 109.0 ?
    C3 C4 H4B . . 109.0 ?
    H4A C4 H4B . . 107.8 ?
    C6 C5 C4 . . 179.17(14) ?
    C5 C6 H6 . . 180.0 ?
    C12 C7 C8 . . 119.81(10) ?
    C12 C7 N1 . . 119.19(10) ?
    C8 C7 N1 . . 120.91(10) ?
    C9 C8 C7 . . 119.14(11) ?
    C9 C8 N2 . . 118.53(10) ?
    C7 C8 N2 . . 122.29(10) ?
    C10 C9 C8 . . 120.48(12) ?
    C10 C9 H9 . . 119.8 ?
    C8 C9 H9 . . 119.8 ?
    C9 C10 C11 . . 120.21(12) ?
    C9 C10 H10 . . 119.9 ?
    C11 C10 H10 . . 119.9 ?
    C12 C11 C10 . . 120.08(12) ?
    C12 C11 H11 . . 120.0 ?
    C10 C11 H11 . . 120.0 ?
    C11 C12 C7 . . 120.21(12) ?
    C11 C12 H12 . . 119.9 ?
    C7 C12 H12 . . 119.9 ?
    C14' C13 N1 . . 121.1(6) ?
    N1 C13 C14 . . 113.51(14) ?
    C14' C13 H13A . . 107.1 ?
    N1 C13 H13A . . 107.1 ?
    C14 C13 H13A . . 116.3 ?
    C14' C13 H13B . . 107.1 ?
    N1 C13 H13B . . 107.1 ?
    C14 C13 H13B . . 105.6 ?
    H13A C13 H13B . . 106.8 ?
    C14' C13 H13C . . 109.6 ?
    N1 C13 H13C . . 108.9 ?
    C14 C13 H13C . . 108.9 ?
    H13A C13 H13C . . 101.4 ?
    N1 C13 H13D . . 108.9 ?
    C14 C13 H13D . . 108.9 ?
    H13C C13 H13D . . 107.7 ?
    C13 C14' C15' . . 121.8(7) ?
    C13 C14' C19' . . 118.2(7) ?
    C15' C14' C19' . . 120.0 ?
    C14' C15' C16' . . 120.0 ?
    C14' C15' H15' . . 120.0 ?
    C16' C15' H15' . . 120.0 ?
    C15' C16' C17' . . 120.0 ?
    C15' C16' H16' . . 120.0 ?
    C17' C16' H16' . . 120.0 ?
    C18' C17' C16' . . 120.0 ?
    C18' C17' H17' . . 120.0 ?
    C16' C17' H17' . . 120.0 ?
    C19' C18' C17' . . 120.0 ?
    C19' C18' H18' . . 120.0 ?
    C17' C18' H18' . . 120.0 ?
    C18' C19' C14' . . 120.0 ?
    C18' C19' H19' . . 120.0 ?
    C14' C19' H19' . . 120.0 ?
    C19 C14 C15 . . 117.86(16) ?
    C19 C14 C13 . . 122.45(17) ?
    C15 C14 C13 . . 119.66(16) ?
    C14 C15 C16 . . 120.98(18) ?
    C14 C15 H15 . . 119.5 ?
    C16 C15 H15 . . 119.5 ?
    C17 C16 C15 . . 120.36(17) ?
    C17 C16 H16 . . 119.8 ?
    C15 C16 H16 . . 119.8 ?
    C16 C17 C18 . . 119.18(18) ?
    C16 C17 H17 . . 120.4 ?
    C18 C17 H17 . . 120.4 ?
    C17 C18 C19 . . 120.8(2) ?
    C17 C18 H18 . . 119.6 ?
    C19 C18 H18 . . 119.6 ?
    C14 C19 C18 . . 120.79(18) ?
    C14 C19 H19 . . 119.6 ?
    C18 C19 H19 . . 119.6 ?
    N2 C20 C21 . . 109.35(9) ?
    N2 C20 H20A . . 109.8 ?
    C21 C20 H20A . . 109.8 ?
    N2 C20 H20B . . 109.8 ?
    C21 C20 H20B . . 109.8 ?
    H20A C20 H20B . . 108.3 ?
    C26 C21 C22 . . 118.58(12) ?
    C26 C21 C20 . . 121.21(12) ?
    C22 C21 C20 . . 120.18(11) ?
    C23 C22 C21 . . 120.70(13) ?
    C23 C22 H22 . . 119.7 ?
    C21 C22 H22 . . 119.7 ?
    C24 C23 C22 . . 119.96(14) ?
    C24 C23 H23 . . 120.0 ?
    C22 C23 H23 . . 120.0 ?
    C25 C24 C23 . . 120.03(14) ?
    C25 C24 H24 . . 120.0 ?
    C23 C24 H24 . . 120.0 ?
    C24 C25 C26 . . 120.00(14) ?
    C24 C25 H25 . . 120.0 ?
    C26 C25 H25 . . 120.0 ?
    C21 C26 C25 . . 120.73(14) ?
    C21 C26 H26 . . 119.6 ?
    C25 C26 H26 . . 119.6 ?
loop_
    _geom_torsion_atom_site_label_1
    _geom_torsion_atom_site_label_2
    _geom_torsion_atom_site_label_3
    _geom_torsion_atom_site_label_4
    _geom_torsion_site_symmetry_1
    _geom_torsion_site_symmetry_2
    _geom_torsion_site_symmetry_3
    _geom_torsion_site_symmetry_4
    _geom_torsion
    _geom_torsion_publ_flag
    C7 N1 C1 O1 . . . . -176.41(10) ?
    C13 N1 C1 O1 . . . . -0.01(16) ?
    C7 N1 C1 C3 . . . . 0.87(15) ?
    C13 N1 C1 C3 . . . . 177.26(9) ?
    C8 N2 C2 O2 . . . . -176.15(11) ?
    C20 N2 C2 O2 . . . . 13.17(17) ?
    C8 N2 C2 C3 . . . . 8.29(15) ?
    C20 N2 C2 C3 . . . . -162.38(9) ?
    O2 C2 C3 C4 . . . . 14.32(15) ?
    N2 C2 C3 C4 . . . . -170.04(9) ?
    O2 C2 C3 C1 . . . . -105.49(12) ?
    N2 C2 C3 C1 . . . . 70.14(11) ?
    O1 C1 C3 C2 . . . . 100.64(12) ?
    N1 C1 C3 C2 . . . . -76.66(11) ?
    O1 C1 C3 C4 . . . . -18.46(15) ?
    N1 C1 C3 C4 . . . . 164.24(9) ?
    C2 C3 C4 C5 . . . . 176.83(9) ?
    C1 C3 C4 C5 . . . . -68.12(12) ?
    C1 N1 C7 C12 . . . . -137.80(11) ?
    C13 N1 C7 C12 . . . . 45.79(14) ?
    C1 N1 C7 C8 . . . . 45.72(15) ?
    C13 N1 C7 C8 . . . . -130.69(11) ?
    C12 C7 C8 C9 . . . . 1.77(16) ?
    N1 C7 C8 C9 . . . . 178.23(10) ?
    C12 C7 C8 N2 . . . . -176.05(10) ?
    N1 C7 C8 N2 . . . . 0.41(15) ?
    C2 N2 C8 C9 . . . . 130.25(12) ?
    C20 N2 C8 C9 . . . . -58.95(14) ?
    C2 N2 C8 C7 . . . . -51.91(15) ?
    C20 N2 C8 C7 . . . . 118.89(11) ?
    C7 C8 C9 C10 . . . . -2.35(17) ?
    N2 C8 C9 C10 . . . . 175.55(11) ?
    C8 C9 C10 C11 . . . . 0.75(19) ?
    C9 C10 C11 C12 . . . . 1.46(19) ?
    C10 C11 C12 C7 . . . . -2.03(19) ?
    C8 C7 C12 C11 . . . . 0.40(17) ?
    N1 C7 C12 C11 . . . . -176.12(10) ?
    C1 N1 C13 C14' . . . . 93.9(7) ?
    C7 N1 C13 C14' . . . . -89.5(7) ?
    C1 N1 C13 C14 . . . . 87.11(17) ?
    C7 N1 C13 C14 . . . . -96.30(16) ?
    N1 C13 C14' C15' . . . . 128.9(7) ?
    C14 C13 C14' C15' . . . . 169(5) ?
    N1 C13 C14' C19' . . . . -51.8(9) ?
    C14 C13 C14' C19' . . . . -11(4) ?
    C13 C14' C15' C16' . . . . 179.3(12) ?
    C19' C14' C15' C16' . . . . 0.0 ?
    C14' C15' C16' C17' . . . . 0.0 ?
    C15' C16' C17' C18' . . . . 0.0 ?
    C16' C17' C18' C19' . . . . 0.0 ?
    C17' C18' C19' C14' . . . . 0.0 ?
    C13 C14' C19' C18' . . . . -179.3(12) ?
    C15' C14' C19' C18' . . . . 0.0 ?
    C14' C13 C14 C19 . . . . 175(5) ?
    N1 C13 C14 C19 . . . . -41.8(3) ?
    C14' C13 C14 C15 . . . . -3(4) ?
    N1 C13 C14 C15 . . . . 140.1(2) ?
    C19 C14 C15 C16 . . . . -0.8(3) ?
    C13 C14 C15 C16 . . . . 177.4(2) ?
    C14 C15 C16 C17 . . . . 0.6(3) ?
    C15 C16 C17 C18 . . . . 0.2(3) ?
    C16 C17 C18 C19 . . . . -0.8(4) ?
    C15 C14 C19 C18 . . . . 0.2(3) ?
    C13 C14 C19 C18 . . . . -177.9(3) ?
    C17 C18 C19 C14 . . . . 0.6(4) ?
    C2 N2 C20 C21 . . . . 99.41(12) ?
    C8 N2 C20 C21 . . . . -71.84(13) ?
    N2 C20 C21 C26 . . . . 110.77(13) ?
    N2 C20 C21 C22 . . . . -67.23(15) ?
    C26 C21 C22 C23 . . . . 0.0(2) ?
    C20 C21 C22 C23 . . . . 178.08(12) ?
    C21 C22 C23 C24 . . . . 0.6(2) ?
    C22 C23 C24 C25 . . . . -0.7(2) ?
    C23 C24 C25 C26 . . . . 0.2(2) ?
    C22 C21 C26 C25 . . . . -0.5(2) ?
    C20 C21 C26 C25 . . . . -178.52(13) ?
    C24 C25 C26 C21 . . . . 0.4(2) ?
