# Supplementary material for: 1,5-Dibenzyl-3-propargyl-1,5-benzo­diazepine-2,4-dione
Source: Acta Crystallogr Sect E Struct Rep Online. 2009 Nov 21;65(Pt 12):o3149. doi: 10.1107/S1600536809048508 (PMC2971782; doi:10.1107/S1600536809048508)
Supplement: Supplementary file 2 [file e-65-o3149-Isup2.hkl]

# 
# h,k,l, Fc-squared, Fo-squared, sigma(Fo-squared) and status flag 
# 
data_I
_shelx_title '  P21/c' 
_shelx_refln_list_code          4 
_shelx_F_calc_maximum      205.20 
_exptl_crystal_F_000       832.00 
_reflns_d_resolution_high  0.7696 
 
loop_ 
 _symmetry_equiv_pos_as_xyz 
 'x, y, z' 
 '-x, y+1/2, -z+1/2' 
 '-x, -y, -z' 
 'x, -y-1/2, z-1/2' 
 
_cell_length_a     8.8663 
_cell_length_b    18.6771 
_cell_length_c    12.4665 
_cell_angle_alpha  90.000 
_cell_angle_beta   91.154 
_cell_angle_gamma  90.000 
 
_shelx_F_squared_multiplier     1.000 
 
loop_ 
 _refln_index_h 
 _refln_index_k 
 _refln_index_l 
 _refln_F_squared_calc 
 _refln_F_squared_meas 
 _refln_F_squared_sigma 
 _refln_observed_status 
   1   0   0      320.24      350.52      7.79 o 
   2   0   0        3.70        5.84      1.26 o 
   3   0   0     1579.22     1715.13     35.99 o 
   4   0   0     1405.64     1576.18     34.25 o 
   5   0   0     1755.59     1945.50     42.35 o 
   6   0   0       35.07       30.93      3.83 o 
   7   0   0       27.05       32.17      3.03 o 
   8   0   0        7.45       10.24      2.09 o 
   9   0   0      126.51      130.45      6.07 o 
  10   0   0       70.12       72.09      5.53 o 
  11   0   0       28.85       25.55      6.12 o 
   1   1   0      793.80      802.68      5.73 o 
   2   1   0     5040.18     5129.67     58.69 o 
   3   1   0     1032.73     1047.54     16.26 o 
   4   1   0       16.35       11.96      1.76 o 
   5   1   0      948.37     1006.29     16.99 o 
   6   1   0       37.51       42.19      2.42 o 
   7   1   0        1.07        1.80      1.57 o 
   8   1   0      132.30      129.58      3.29 o 
   9   1   0       23.16       17.59      1.88 o 
  10   1   0       25.92       28.71      3.30 o 
  11   1   0       67.31       77.09      3.81 o 
   0   2   0     8481.17     7015.66     93.09 o 
   1   2   0     2881.56     2735.24     17.98 o 
   2   2   0      489.66      467.23      3.89 o 
   3   2   0     2548.15     2433.40     22.66 o 
   4   2   0     1284.72     1403.50     14.04 o 
   5   2   0     2142.42     2342.88     22.72 o 
   6   2   0      339.22      296.95      4.82 o 
   7   2   0      217.86      213.19      4.33 o 
   8   2   0      248.16      239.73      4.45 o 
   9   2   0        3.04        1.60      1.84 o 
  10   2   0        3.30        5.20      1.92 o 
  11   2   0        0.55       -2.84      1.89 o 
   1   3   0    13130.65    11410.42    134.49 o 
   2   3   0     1654.25     1799.54     12.45 o 
   3   3   0        1.22        3.69      0.63 o 
   4   3   0      131.52      150.91      2.82 o 
   5   3   0        4.12        3.89      1.01 o 
   6   3   0      203.01      178.38      3.66 o 
   7   3   0        3.04        5.44      1.37 o 
   8   3   0        4.80        2.36      1.33 o 
   9   3   0        0.27        1.48      1.76 o 
  10   3   0      108.09       95.24      4.27 o 
  11   3   0       58.98       59.78      4.52 o 
   0   4   0     5508.11     5478.83     49.41 o 
   1   4   0      612.42      619.63      5.26 o 
   2   4   0      551.26      608.68      4.62 o 
   3   4   0     1129.21     1131.83      8.83 o 
   4   4   0      162.36      171.64      2.71 o 
   5   4   0       39.32       61.98      1.83 o 
   6   4   0      256.88      290.43      4.35 o 
   7   4   0       91.67       99.13      2.87 o 
   8   4   0       64.22       60.57      4.11 o 
   9   4   0      320.21      282.99      6.54 o 
  10   4   0        4.58        9.97      2.31 o 
  11   4   0        1.07        3.66      4.68 o 
   1   5   0     6796.09     6618.81     50.41 o 
   2   5   0     1361.12     1309.59      9.37 o 
   3   5   0       12.82        9.53      0.76 o 
   4   5   0       10.61        6.91      0.73 o 
   5   5   0      477.74      472.59      5.58 o 
   6   5   0       32.36       28.33      1.55 o 
   7   5   0       19.60       20.34      1.67 o 
   8   5   0      812.62      756.77     11.34 o 
   9   5   0      144.75      148.35      5.63 o 
  10   5   0      103.15       95.46      7.10 o 
  11   5   0        0.34        1.97      5.61 o 
   0   6   0      127.20      120.31      1.88 o 
   1   6   0      783.42      769.46      6.57 o 
   2   6   0        6.11        4.22      0.88 o 
   3   6   0      594.01      679.90      5.06 o 
   4   6   0       29.79       38.90      1.28 o 
   5   6   0       62.43       55.27      1.74 o 
   6   6   0      215.32      202.82      3.78 o 
   7   6   0      458.98      458.36      7.71 o 
   8   6   0       73.58       74.49      3.41 o 
   9   6   0      135.36      128.72      5.93 o 
  10   6   0      268.04      278.65      8.15 o 
  11   6   0        1.51        2.17      2.84 o 
   1   7   0      219.96      244.51      2.70 o 
   2   7   0      211.52      250.66      2.39 o 
   3   7   0      508.69      535.78      4.47 o 
   4   7   0     1249.35     1321.88     10.48 o 
   5   7   0       94.86       74.97      1.87 o 
   6   7   0      842.36      847.79      9.04 o 
   7   7   0      270.42      262.71      5.53 o 
   8   7   0      304.36      302.14      6.74 o 
   9   7   0       26.60       29.52      2.86 o 
  10   7   0       35.06       35.16      3.82 o 
  11   7   0        5.01        8.40      3.36 o 
   0   8   0      879.70     1007.34     10.11 o 
   1   8   0       37.60       36.18      1.04 o 
   2   8   0      875.41      971.14     10.44 o 
   3   8   0        0.98        1.20      0.75 o 
   4   8   0     1671.74     1659.58     13.13 o 
   5   8   0       45.16       51.17      1.73 o 
   6   8   0      512.93      479.11      6.72 o 
   7   8   0       35.33       36.48      2.29 o 
   8   8   0       97.09       94.12      4.06 o 
   9   8   0       16.90       17.53      3.16 o 
  10   8   0        0.02        1.63      2.70 o 
   1   9   0        0.00        0.33      0.60 o 
   2   9   0     2944.85     3031.96     22.29 o 
   3   9   0       39.28       29.42      1.56 o 
   4   9   0       22.41       33.84      1.19 o 
   5   9   0        0.24        0.52      1.12 o 
   6   9   0      396.12      388.31      5.49 o 
   7   9   0      371.63      396.91      7.53 o 
   8   9   0       56.05       59.64      3.33 o 
   9   9   0        6.35        5.88      2.63 o 
  10   9   0      119.43      131.75      6.18 o 
   0  10   0      990.09     1100.11     11.24 o 
   1  10   0       14.15        8.98      0.73 o 
   2  10   0      951.91      959.99      7.87 o 
   3  10   0      128.84      149.46      1.87 o 
   4  10   0        1.67        3.54      0.74 o 
   5  10   0     1071.97     1081.54     10.24 o 
   6  10   0      362.04      366.62      6.64 o 
   7  10   0      570.80      564.81      8.33 o 
   8  10   0      152.28      143.77      6.38 o 
   9  10   0       20.55       21.74      3.34 o 
  10  10   0       78.05       97.19      7.49 o 
   1  11   0      191.73      241.18      2.85 o 
   2  11   0      188.45      165.11      2.23 o 
   3  11   0      170.97      185.77      2.46 o 
   4  11   0        2.22        0.90      0.74 o 
   5  11   0     2774.12     2672.48     22.41 o 
   6  11   0      417.26      413.80      6.00 o 
   7  11   0        6.10        4.91      1.84 o 
   8  11   0       27.30       28.18      5.91 o 
   9  11   0        2.47        1.86      2.80 o 
  10  11   0        6.55       10.21      3.34 o 
   0  12   0      961.64      911.24     11.06 o 
   1  12   0       50.92       46.99      1.36 o 
   2  12   0        4.12        1.74      0.55 o 
   3  12   0      241.15      259.33      3.54 o 
   4  12   0       66.85       70.72      1.77 o 
   5  12   0      749.41      693.04      8.24 o 
   6  12   0       78.31       67.41      2.68 o 
   7  12   0        0.44        0.82      1.74 o 
   8  12   0       47.59       56.01      4.13 o 
   9  12   0        8.26        6.50      2.89 o 
  10  12   0        0.21       -3.20      2.85 o 
   1  13   0       60.73       53.53      1.47 o 
   2  13   0        9.26        7.43      0.85 o 
   3  13   0      355.86      342.30      3.86 o 
   4  13   0      266.83      259.24      4.14 o 
   5  13   0       20.16       25.91      2.37 o 
   6  13   0      269.05      265.08      5.24 o 
   7  13   0      258.97      255.76      7.39 o 
   8  13   0        1.01        2.40      2.42 o 
   9  13   0        7.03        4.57      2.91 o 
   0  14   0       46.06       53.19      2.63 o 
   1  14   0       98.91      106.20      2.06 o 
   2  14   0      583.90      589.41      5.67 o 
   3  14   0      465.99      427.31      5.01 o 
   4  14   0       18.24       18.24      1.57 o 
   5  14   0        0.19       -1.77      1.18 o 
   6  14   0       39.04       41.10      2.91 o 
   7  14   0       51.93       46.83      3.29 o 
   8  14   0        0.80        1.00      2.57 o 
   9  14   0        4.08        0.08      4.74 o 
   1  15   0      286.51      306.12      4.57 o 
   2  15   0     1410.11     1322.68     11.88 o 
   3  15   0      109.99      110.45      2.46 o 
   4  15   0      127.78      123.26      2.99 o 
   5  15   0       41.12       42.33      2.35 o 
   6  15   0        3.25        2.49      1.98 o 
   7  15   0       19.01        7.38      2.17 o 
   8  15   0       13.05       18.77      3.35 o 
   9  15   0       21.93       28.34      4.23 o 
   0  16   0      296.00      253.51      5.69 o 
   1  16   0      171.76      175.40      2.80 o 
   2  16   0      150.23      165.68      3.33 o 
   3  16   0       83.47       94.77      3.08 o 
   4  16   0        0.02       -1.46      1.14 o 
   5  16   0      100.70       92.45      3.77 o 
   6  16   0       53.33       54.40      3.26 o 
   7  16   0       78.94       79.83      4.32 o 
   8  16   0       31.45       37.99      3.98 o 
   1  17   0        4.26        4.52      1.25 o 
   2  17   0      652.62      568.21      6.97 o 
   3  17   0       67.94       71.95      2.48 o 
   4  17   0      141.07      135.94      3.25 o 
   5  17   0      194.12      199.75      5.41 o 
   6  17   0        8.95       11.58      2.35 o 
   7  17   0       13.13       14.62      2.65 o 
   8  17   0       80.42      100.85      5.92 o 
   0  18   0       36.49       32.14      2.63 o 
   1  18   0       88.04       80.15      2.51 o 
   2  18   0       35.84       25.36      1.84 o 
   3  18   0      234.80      226.25      4.10 o 
   4  18   0       58.24       61.34      4.91 o 
   5  18   0        0.40       -1.60      1.70 o 
   6  18   0       23.57       23.71      2.73 o 
   7  18   0       46.28       48.29      3.59 o 
   1  19   0      267.79      262.20      4.44 o 
   2  19   0       94.44      105.43      3.71 o 
   3  19   0        0.08        0.91      1.41 o 
   4  19   0        0.03        0.13      1.73 o 
   5  19   0       31.01       34.21      2.92 o 
   6  19   0       37.84       48.56      3.40 o 
   7  19   0       27.21       37.58      3.33 o 
   0  20   0      123.90      125.61      6.49 o 
   1  20   0        2.49        1.49      1.34 o 
   2  20   0        6.93        5.88      1.47 o 
   3  20   0       58.05       66.68      3.37 o 
   4  20   0       15.84       25.51      2.70 o 
   5  20   0        1.26        1.05      2.01 o 
   6  20   0        0.01        0.31      2.11 o 
   1  21   0       13.62       13.52      1.84 o 
   2  21   0        6.13        3.08      1.84 o 
   3  21   0       11.70        7.33      2.16 o 
   4  21   0       10.36        6.23      2.13 o 
   5  21   0       54.42       65.67      3.77 o 
   0  22   0        0.11        0.00      2.01 o 
   1  22   0       38.19       46.34      2.61 o 
   2  22   0       36.57       37.91      3.16 o 
   3  22   0        1.71        0.86      1.96 o 
   4  22   0       58.00       73.83      3.83 o 
   1  23   0       21.50       25.61      2.71 o 
   2  23   0       15.16       18.20      2.56 o 
   3  23   0        1.11        0.56      2.62 o 
   0  24   0       74.10       80.45      5.30 o 
   1  24   0       18.57       16.95      2.56 o 
 -11   1   1        6.04        2.51      2.31 o 
 -10   1   1       97.40      102.01      3.92 o 
  -9   1   1      386.95      360.70      5.99 o 
  -8   1   1       58.32       44.32      2.45 o 
  -7   1   1        5.42       10.24      2.73 o 
  -6   1   1       48.36       40.05      2.94 o 
  -5   1   1      163.84      223.38     13.16 o 
  -4   1   1      133.49      157.25      4.48 o 
  -3   1   1       20.84       19.85      1.19 o 
  -2   1   1    11901.07    10520.59    165.00 o 
  -1   1   1     6069.75     5502.83     42.86 o 
   0   1   1     1680.51     1663.33     24.04 o 
   1   1   1     7378.57     6588.39    124.91 o 
   2   1   1     3831.31     3918.05     32.28 o 
   3   1   1        0.07        0.84      0.50 o 
   4   1   1      124.78      144.43      2.61 o 
   5   1   1      943.90     1048.64     11.06 o 
   6   1   1       34.95       30.43      1.63 o 
   7   1   1       78.75       83.68      3.00 o 
   8   1   1       23.60       20.00      1.97 o 
   9   1   1        6.68        3.19      1.92 o 
  10   1   1       15.57       17.91      2.35 o 
  11   1   1        0.13       -0.82      1.75 o 
 -11   2   1       55.17       61.36      4.01 o 
 -10   2   1       18.77       20.12      2.58 o 
  -9   2   1      137.50      133.94      3.65 o 
  -8   2   1        4.65        3.81      1.56 o 
  -7   2   1      109.45       89.39      3.23 o 
  -6   2   1      366.31      400.54      6.51 o 
  -5   2   1      199.45      205.14      4.67 o 
  -4   2   1      157.91      200.29      3.60 o 
  -3   2   1      618.47      661.17      8.43 o 
  -2   2   1       58.09       75.71      1.17 o 
  -1   2   1        0.11        2.11      0.41 o 
   0   2   1     2620.27     2631.69     17.94 o 
   1   2   1        2.82        4.28      0.81 o 
   2   2   1      135.39      138.44      1.82 o 
   3   2   1       37.52       37.88      1.81 o 
   4   2   1      651.55      685.72      8.37 o 
   5   2   1      288.76      321.80      4.23 o 
   6   2   1      545.80      559.15      7.15 o 
   7   2   1       60.44       63.35      2.86 o 
   8   2   1       34.11       31.49      2.63 o 
   9   2   1       58.66       64.38      3.09 o 
  10   2   1        7.94        8.23      2.27 o 
  11   2   1        5.69       14.33      2.56 o 
 -11   3   1       30.67       36.39      4.84 o 
 -10   3   1        1.72        0.69      1.73 o 
  -9   3   1       11.83       12.06      2.21 o 
  -8   3   1      502.54      439.34      7.01 o 
  -7   3   1       71.59       73.35      3.01 o 
  -6   3   1      591.88      641.88     11.29 o 
  -5   3   1       49.78       37.59      2.57 o 
  -4   3   1     1366.00     1442.40     14.22 o 
  -3   3   1       34.15       50.86      1.67 o 
  -2   3   1     1484.93     1389.17     10.40 o 
  -1   3   1      142.20      141.70      1.34 o 
   0   3   1     2576.84     2607.14     17.70 o 
   1   3   1     3086.51     3012.33     21.04 o 
   2   3   1     2421.02     2382.34     18.83 o 
   3   3   1      162.34      175.78      3.17 o 
   4   3   1     3123.38     3225.79     27.78 o 
   5   3   1       51.39       56.28      1.95 o 
   6   3   1        1.11        1.94      1.01 o 
   7   3   1      177.20      176.81      3.49 o 
   8   3   1      119.30      123.03      5.74 o 
   9   3   1       75.97       76.68      3.65 o 
  10   3   1       63.45       66.51      3.34 o 
  11   3   1       35.87       39.57      3.49 o 
 -11   4   1        5.56        1.55      4.08 o 
 -10   4   1        0.63        3.45      2.44 o 
  -9   4   1        4.51        3.79      1.67 o 
  -8   4   1      403.86      444.49      8.67 o 
  -7   4   1      224.32      227.58      5.55 o 
  -6   4   1      253.69      276.71      4.67 o 
  -5   4   1      319.57      334.15      4.91 o 
  -4   4   1      452.64      476.85      5.66 o 
  -3   4   1        5.54        9.67      0.57 o 
  -2   4   1     2670.25     2849.24     19.52 o 
  -1   4   1    19028.48    16487.58    156.39 o 
   0   4   1      948.59      906.62      6.92 o 
   1   4   1     1425.35     1457.03     10.84 o 
   2   4   1       14.32        8.69      1.04 o 
   3   4   1       23.22       24.14      0.94 o 
   4   4   1     1023.16     1119.61     10.56 o 
   5   4   1        1.36        4.11      0.88 o 
   6   4   1      172.65      171.22      3.50 o 
   7   4   1      333.38      334.03      5.50 o 
   8   4   1      805.03      770.88     11.59 o 
   9   4   1        8.41       11.51      2.18 o 
  10   4   1       33.54       27.51      2.89 o 
  11   4   1        6.13        7.52      3.24 o 
 -11   5   1        0.00        0.24      3.33 o 
 -10   5   1       16.84       13.57      2.98 o 
  -9   5   1       89.49       94.00      3.63 o 
  -8   5   1      203.86      185.16      4.46 o 
  -7   5   1       60.55       58.41      2.25 o 
  -6   5   1      157.77      143.74      2.95 o 
  -5   5   1      334.23      362.46      4.65 o 
  -4   5   1      433.22      383.70      3.49 o 
  -3   5   1     2454.85     2601.91     17.22 o 
  -2   5   1     3936.96     4193.30     27.00 o 
  -1   5   1       90.37       89.64      0.98 o 
   0   5   1      441.83      404.53      3.72 o 
   1   5   1       23.53       39.03      0.90 o 
   2   5   1     1329.66     1342.18     10.96 o 
   3   5   1      240.55      234.60      2.77 o 
   4   5   1       86.18       91.79      1.61 o 
   5   5   1       25.46       21.96      1.45 o 
   6   5   1      101.95       99.22      2.70 o 
   7   5   1      555.56      550.71      8.81 o 
   8   5   1     1581.93     1569.45     19.73 o 
   9   5   1       77.37       74.01      3.69 o 
  10   5   1       55.56       51.57      3.43 o 
  11   5   1       42.63       52.18      4.41 o 
 -11   6   1       16.14       18.74      4.30 o 
 -10   6   1        0.83        1.23      2.61 o 
  -9   6   1      113.66      125.27      4.54 o 
  -8   6   1      328.27      330.87      5.54 o 
  -7   6   1      323.38      304.09      4.51 o 
  -6   6   1       28.84       27.44      1.45 o 
  -5   6   1      105.81       97.99      1.90 o 
  -4   6   1      312.05      334.99      3.43 o 
  -3   6   1      306.05      342.39      3.02 o 
  -2   6   1      245.55      253.50      2.23 o 
  -1   6   1     2164.09     2124.20     13.96 o 
   0   6   1     1911.32     1982.77     15.71 o 
   1   6   1      744.16      755.47      5.71 o 
   2   6   1     2181.83     2252.97     17.87 o 
   3   6   1      471.37      531.42      5.10 o 
   4   6   1       59.70       72.82      1.66 o 
   5   6   1        2.19        1.35      0.77 o 
   6   6   1      682.12      640.63      8.31 o 
   7   6   1        5.91       12.56      1.87 o 
   8   6   1      266.71      265.89      6.07 o 
   9   6   1       85.88       88.00      3.93 o 
  10   6   1       11.11       12.11      2.98 o 
  11   6   1       40.41       44.37      7.69 o 
 -11   7   1        0.42        1.22      3.59 o 
 -10   7   1       29.66       34.29      3.82 o 
  -9   7   1        1.29        3.18      2.39 o 
  -8   7   1       17.04       12.56      2.42 o 
  -7   7   1      244.63      251.67      4.51 o 
  -6   7   1     1148.45     1114.27     10.55 o 
  -5   7   1      424.86      424.35      4.00 o 
  -4   7   1      137.24      129.72      1.77 o 
  -3   7   1     1394.56     1485.86     11.33 o 
  -2   7   1        6.63        5.38      0.56 o 
  -1   7   1     1384.97     1390.32      9.99 o 
   0   7   1      598.01      671.53      5.98 o 
   1   7   1      831.83      832.89      6.76 o 
   2   7   1       19.91       23.44      0.86 o 
   3   7   1      366.34      382.63      4.00 o 
   4   7   1      324.20      331.93      4.84 o 
   5   7   1        6.31        6.59      0.92 o 
   6   7   1      238.42      232.04      4.40 o 
   7   7   1       18.86       14.44      1.95 o 
   8   7   1        9.82        8.05      1.97 o 
   9   7   1      114.87      126.78      6.40 o 
  10   7   1       10.98        9.35      2.90 o 
 -10   8   1        0.06        1.87      2.71 o 
  -9   8   1       58.27       65.81      4.30 o 
  -8   8   1       33.41       32.18      2.66 o 
  -7   8   1       87.02       87.21      4.38 o 
  -6   8   1        0.99        2.04      1.03 o 
  -5   8   1      116.77      114.78      1.85 o 
  -4   8   1       35.63       30.21      1.22 o 
  -3   8   1      503.19      561.86      4.64 o 
  -2   8   1      390.58      437.98      3.72 o 
  -1   8   1       13.34       20.62      1.00 o 
   0   8   1        0.39       -0.06      0.58 o 
   1   8   1     1279.68     1384.70     10.75 o 
   2   8   1       86.31       79.56      1.34 o 
   3   8   1        0.57       -0.27      0.55 o 
   4   8   1      608.23      548.66      5.62 o 
   5   8   1     1551.96     1601.39     18.58 o 
   6   8   1       26.40       27.64      2.09 o 
   7   8   1        2.02        1.69      1.15 o 
   8   8   1       96.25       93.20      3.84 o 
   9   8   1        0.71       -0.01      2.20 o 
  10   8   1       11.28       14.57      3.23 o 
 -10   9   1       20.71       27.66      3.94 o 
  -9   9   1       62.79       67.32      4.41 o 
  -8   9   1      106.47      117.10      5.19 o 
  -7   9   1       95.95      103.34      3.78 o 
  -6   9   1      499.91      491.04      5.84 o 
  -5   9   1      391.15      414.60      4.51 o 
  -4   9   1      540.56      538.32      4.71 o 
  -3   9   1      149.84      129.91      1.70 o 
  -2   9   1     2463.87     2547.39     17.80 o 
  -1   9   1      435.93      473.62      4.08 o 
   0   9   1      982.20     1034.60      8.38 o 
   1   9   1     3205.34     3394.27     24.99 o 
   2   9   1      140.04      138.11      1.81 o 
   3   9   1      224.79      198.59      2.52 o 
   4   9   1       12.41       12.39      1.03 o 
   5   9   1      144.46      138.33      3.02 o 
   6   9   1     1297.97     1288.62     14.53 o 
   7   9   1      162.79      164.32      4.13 o 
   8   9   1       73.60       68.74      3.56 o 
   9   9   1       38.18       31.68      3.02 o 
  10   9   1        0.18        2.13      2.56 o 
 -10  10   1       31.43       38.31      5.25 o 
  -9  10   1       26.02       31.61      3.56 o 
  -8  10   1        7.69        7.99      2.65 o 
  -7  10   1       38.22       43.23      3.29 o 
  -6  10   1        1.94        1.85      1.43 o 
  -5  10   1        7.84       10.82      1.12 o 
  -4  10   1       43.05       48.09      1.19 o 
  -3  10   1      104.86      100.22      1.52 o 
  -2  10   1      312.50      356.01      3.31 o 
  -1  10   1      136.73      154.66      1.97 o 
   0  10   1      218.33      268.16      3.01 o 
   1  10   1      174.68      203.50      2.54 o 
   2  10   1      113.31      124.86      1.93 o 
   3  10   1       34.22       29.86      1.11 o 
   4  10   1        1.93        1.69      1.01 o 
   5  10   1       25.94       22.22      1.58 o 
   6  10   1     1865.75     1806.48     19.22 o 
   7  10   1      399.04      404.72      7.68 o 
   8  10   1       22.95       22.78      2.59 o 
   9  10   1        1.02       -0.40      2.49 o 
  10  10   1        0.27        0.95      2.89 o 
 -10  11   1        1.14       -0.49      3.44 o 
  -9  11   1        2.41        2.45      2.68 o 
  -8  11   1        6.60        7.51      2.65 o 
  -7  11   1       15.50       16.21      2.75 o 
  -6  11   1      387.78      353.30      5.92 o 
  -5  11   1      217.40      213.29      3.98 o 
  -4  11   1       23.62       27.45      1.12 o 
  -3  11   1      133.22      144.57      1.96 o 
  -2  11   1       81.82       79.38      1.75 o 
  -1  11   1      256.15      245.75      3.73 o 
   0  11   1       38.40       43.18      1.27 o 
   1  11   1      530.30      598.53      5.50 o 
   2  11   1      328.83      348.09      3.94 o 
   3  11   1      430.88      425.26      4.35 o 
   4  11   1      363.09      369.09      5.30 o 
   5  11   1       75.28       79.16      3.21 o 
   6  11   1      963.00      946.90     10.46 o 
   7  11   1        9.64        5.80      1.72 o 
   8  11   1        2.97        3.56      1.99 o 
   9  11   1       40.10       50.37      7.34 o 
  10  11   1       22.28       34.66      4.25 o 
 -10  12   1       60.49       88.46      7.27 o 
  -9  12   1       17.47       25.73      3.58 o 
  -8  12   1        0.02        2.67      3.84 o 
  -7  12   1       19.13       16.05      2.79 o 
  -6  12   1       45.49       57.04      3.47 o 
  -5  12   1      654.31      625.45      7.54 o 
  -4  12   1      117.03      103.54      2.19 o 
  -3  12   1        0.01        0.99      0.60 o 
  -2  12   1       64.97       66.36      1.56 o 
  -1  12   1       40.95       46.22      1.48 o 
   0  12   1      113.18      107.05      1.93 o 
   1  12   1      533.32      580.17      5.47 o 
   2  12   1       60.73       63.61      1.75 o 
   3  12   1        0.89        1.86      0.75 o 
   4  12   1       14.99       15.27      1.33 o 
   5  12   1       68.61       63.17      2.12 o 
   6  12   1      108.64      107.56      3.86 o 
   7  12   1        0.70       -1.42      1.55 o 
   8  12   1       20.14       22.56      3.32 o 
   9  12   1        1.17        2.30      2.74 o 
  -9  13   1       31.67       29.57      4.16 o 
  -8  13   1      123.52      124.97      5.65 o 
  -7  13   1      278.38      296.73      7.34 o 
  -6  13   1      565.75      511.66      8.98 o 
  -5  13   1      289.52      311.72      5.33 o 
  -4  13   1       97.87      100.22      2.25 o 
  -3  13   1        0.26       -0.37      0.69 o 
  -2  13   1       35.76       43.78      1.25 o 
  -1  13   1       99.40       92.55      2.02 o 
   0  13   1      240.48      273.56      3.41 o 
   1  13   1       64.60       66.59      1.70 o 
   2  13   1       58.08       48.66      1.47 o 
   3  13   1       51.93       52.85      1.57 o 
   4  13   1       24.72       27.07      1.62 o 
   5  13   1      517.79      478.81      6.50 o 
   6  13   1      462.97      452.77      6.56 o 
   7  13   1       46.93       38.55      3.44 o 
   8  13   1        1.19       -2.42      2.25 o 
   9  13   1        7.36       11.85      3.28 o 
  -9  14   1       35.72       29.99      8.39 o 
  -8  14   1       83.96       87.79      5.05 o 
  -7  14   1      336.80      316.67      7.47 o 
  -6  14   1      152.61      139.74      4.53 o 
  -5  14   1       29.31       33.58      2.54 o 
  -4  14   1       83.39       73.72      2.27 o 
  -3  14   1      207.23      199.51      3.10 o 
  -2  14   1       77.93       75.62      1.63 o 
  -1  14   1       37.27       37.86      1.83 o 
   0  14   1      752.50      752.12      6.95 o 
   1  14   1      264.08      256.62      3.28 o 
   2  14   1      211.99      189.66      2.81 o 
   3  14   1      131.00      124.37      2.54 o 
   4  14   1       28.85       31.88      2.28 o 
   5  14   1      248.21      238.67      4.36 o 
   6  14   1        9.57        8.24      1.59 o 
   7  14   1        0.05        3.62      3.16 o 
   8  14   1        0.62        0.08      2.48 o 
   9  14   1        4.85        1.54      3.18 o 
  -9  15   1       48.12       62.99      6.39 o 
  -8  15   1        4.06        2.41      3.46 o 
  -7  15   1        9.41       10.66      2.33 o 
  -6  15   1        0.20        1.47      1.92 o 
  -5  15   1       87.05       85.60      3.83 o 
  -4  15   1      159.54      154.85      3.66 o 
  -3  15   1      320.68      305.38      4.69 o 
  -2  15   1       58.03       58.62      1.72 o 
  -1  15   1      120.44      114.21      2.94 o 
   0  15   1       38.88       41.69      1.62 o 
   1  15   1       53.84       47.00      1.56 o 
   2  15   1      778.33      769.11      7.20 o 
   3  15   1      164.34      188.15      3.22 o 
   4  15   1       12.78       15.01      1.77 o 
   5  15   1      163.58      170.17      3.73 o 
   6  15   1        0.05        0.02      1.59 o 
   7  15   1       21.39       16.74      3.11 o 
   8  15   1       50.89       54.26      4.33 o 
   9  15   1       58.24       54.65      5.67 o 
  -8  16   1        0.19       -1.14      2.68 o 
  -7  16   1       75.51       79.93      4.06 o 
  -6  16   1       20.68       25.43      2.56 o 
  -5  16   1       12.02       11.47      2.09 o 
  -4  16   1        1.85       -1.51      1.64 o 
  -3  16   1      367.21      335.65      4.45 o 
  -2  16   1      158.77      174.84      3.03 o 
  -1  16   1       31.62       35.24      1.97 o 
   0  16   1        0.00        0.55      1.03 o 
   1  16   1       27.40       34.00      1.47 o 
   2  16   1      166.60      141.82      2.60 o 
   3  16   1     1176.13     1025.11     10.94 o 
   4  16   1       73.12       63.81      4.05 o 
   5  16   1      101.12      107.64      3.10 o 
   6  16   1        0.37       -0.62      2.60 o 
   7  16   1        0.42       -0.25      2.10 o 
   8  16   1       55.33       70.92      4.94 o 
  -8  17   1       14.50       22.51      5.19 o 
  -7  17   1       77.68       73.57      3.93 o 
  -6  17   1        2.92        1.82      2.00 o 
  -5  17   1        0.62       -0.93      1.89 o 
  -4  17   1       23.74       23.51      2.35 o 
  -3  17   1        4.53        1.36      1.08 o 
  -2  17   1       22.26       20.53      1.55 o 
  -1  17   1        2.25       -0.20      0.90 o 
   0  17   1        4.44        7.46      1.30 o 
   1  17   1      155.28      141.43      2.65 o 
   2  17   1      357.74      339.51      5.04 o 
   3  17   1       67.97       71.54      2.55 o 
   4  17   1        2.45        0.12      1.17 o 
   5  17   1       40.41       41.38      2.96 o 
   6  17   1       99.56      107.09      4.47 o 
   7  17   1        6.77        8.45      2.55 o 
   8  17   1       27.99       40.35      4.31 o 
  -7  18   1        0.98        0.43      2.21 o 
  -6  18   1      139.08      148.94      6.08 o 
  -5  18   1        1.05        1.50      1.89 o 
  -4  18   1        1.30        1.71      1.79 o 
  -3  18   1        0.47       -0.19      1.62 o 
  -2  18   1       50.95       47.85      2.07 o 
  -1  18   1       25.32       33.68      2.09 o 
   0  18   1      163.87      167.33      3.43 o 
   1  18   1       79.21       91.44      2.47 o 
   2  18   1        3.95        2.28      1.46 o 
   3  18   1       34.07       27.01      1.97 o 
   4  18   1       52.50       45.18      2.17 o 
   5  18   1       11.05       12.16      2.21 o 
   6  18   1        1.43        0.97      2.01 o 
   7  18   1      113.23      127.48      5.13 o 
  -7  19   1        6.27       11.10      2.65 o 
  -6  19   1        0.43        2.29      2.09 o 
  -5  19   1        0.00       -1.53      1.78 o 
  -4  19   1      229.69      224.04      5.61 o 
  -3  19   1        1.22        0.53      2.50 o 
  -2  19   1        6.14        5.75      1.35 o 
  -1  19   1        0.04       -1.11      1.10 o 
   0  19   1       46.88       42.91      2.04 o 
   1  19   1       58.14       59.69      2.36 o 
   2  19   1       88.86       72.91      2.58 o 
   3  19   1        6.73        4.58      1.48 o 
   4  19   1        3.30        7.88      2.57 o 
   5  19   1       68.35       66.11      3.60 o 
   6  19   1       54.66       66.50      4.21 o 
   7  19   1       26.22       33.17      3.40 o 
  -6  20   1       26.30       29.77      3.34 o 
  -5  20   1        5.40        2.25      2.07 o 
  -4  20   1      109.32      117.47      4.23 o 
  -3  20   1       48.75       42.19      2.88 o 
  -2  20   1        7.29        4.61      1.81 o 
  -1  20   1       69.86       60.36      2.68 o 
   0  20   1        0.03        1.81      1.37 o 
   1  20   1       62.88       64.02      4.05 o 
   2  20   1        6.71       13.78      1.63 o 
   3  20   1        5.78        4.41      2.03 o 
   4  20   1        8.53       14.13      2.33 o 
   5  20   1       25.48       34.37      3.01 o 
   6  20   1       36.76       48.37      4.21 o 
  -5  21   1        3.48        4.91      2.16 o 
  -4  21   1       33.69       41.05      3.16 o 
  -3  21   1       81.56       82.81      3.79 o 
  -2  21   1        0.55       -2.03      1.73 o 
  -1  21   1        0.62        0.24      1.19 o 
   0  21   1        8.46       13.65      1.69 o 
   1  21   1        0.03        1.08      1.58 o 
   2  21   1       22.87       27.74      2.31 o 
   3  21   1        5.98        1.73      1.84 o 
   4  21   1        0.00        0.83      2.00 o 
   5  21   1        6.94        3.47      2.15 o 
  -4  22   1        5.86        7.35      3.90 o 
  -3  22   1        3.15        2.64      2.01 o 
  -2  22   1        2.30        1.47      1.94 o 
  -1  22   1       23.50       28.73      2.67 o 
   0  22   1       22.03       28.34      2.73 o 
   1  22   1        7.07        4.52      1.77 o 
   2  22   1       22.82       24.15      2.22 o 
   3  22   1       26.70       26.06      2.66 o 
   4  22   1       16.34       18.06      2.60 o 
  -3  23   1       51.26       55.04      3.46 o 
  -2  23   1        2.86        1.33      2.00 o 
  -1  23   1       18.65       28.95      2.75 o 
   0  23   1        2.71        6.09      1.89 o 
   1  23   1        3.22        5.32      1.87 o 
   2  23   1        0.14        3.53      2.19 o 
   3  23   1        4.69        3.57      2.80 o 
  -1  24   1      163.74      189.46      8.18 o 
   0  24   1       49.40       70.71      4.21 o 
   1  24   1       53.83       76.48      3.38 o 
 -11   0   2       10.82       14.70      5.43 o 
 -10   0   2       26.44       19.51      2.66 o 
  -9   0   2        3.38        6.95      2.95 o 
  -8   0   2     1036.33     1038.50     28.37 o 
  -7   0   2      212.54      239.26     10.56 o 
  -6   0   2      714.44      757.36     20.68 o 
  -5   0   2      158.47      155.90      7.14 o 
  -4   0   2     2053.17     2222.45     33.45 o 
  -3   0   2     4073.99     4161.34     59.36 o 
  -2   0   2    10709.99    10273.93    209.20 o 
  -1   0   2     4820.38     4424.86     41.35 o 
   0   0   2     1630.93     1670.25     15.44 o 
   1   0   2     1106.81     1070.23     10.14 o 
   2   0   2     1224.52     1250.09     13.51 o 
   3   0   2     5404.61     5144.99     94.37 o 
   4   0   2      179.58      145.36      4.33 o 
   5   0   2     4907.92     5187.06     74.70 o 
   6   0   2      171.72      206.41      6.05 o 
   7   0   2      401.57      374.25      9.21 o 
   8   0   2       13.84        7.92      2.58 o 
   9   0   2      250.12      244.91      7.38 o 
  10   0   2       18.44       14.22      2.97 o 
  11   0   2       10.63        7.36      3.06 o 
 -11   1   2        1.25        4.20      4.89 o 
 -10   1   2       35.46       36.26      3.76 o 
  -9   1   2      194.02      188.43      5.26 o 
  -8   1   2       52.70       60.92      3.60 o 
  -7   1   2      278.32      301.89     13.35 o 
  -6   1   2      972.57      929.29     17.01 o 
  -5   1   2      485.21      482.01      8.10 o 
  -4   1   2       49.31       59.15      2.21 o 
  -3   1   2      126.67      143.32      2.43 o 
  -2   1   2     6839.36     6624.17     94.25 o 
  -1   1   2     1697.51     1789.57     11.67 o 
   0   1   2    12107.46    10575.87    164.42 o 
   1   1   2       63.66       64.84      0.87 o 
   2   1   2      372.68      381.97      4.27 o 
   3   1   2     2358.74     2285.99     21.43 o 
   4   1   2      803.72      823.35      9.87 o 
   5   1   2      261.23      254.00      5.09 o 
   6   1   2        1.60        0.50      1.25 o 
   7   1   2       12.75        9.29      1.39 o 
   8   1   2      100.93       93.29      3.33 o 
   9   1   2       42.65       36.86      2.90 o 
  10   1   2        1.04       -2.36      1.57 o 
  11   1   2       64.13       83.90      4.59 o 
 -11   2   2      185.65      197.54      7.18 o 
 -10   2   2       17.72       13.02      2.17 o 
  -9   2   2      156.71      156.75      4.37 o 
  -8   2   2      249.08      243.89      5.59 o 
  -7   2   2      316.27      322.70      6.11 o 
  -6   2   2      359.67      365.17      7.19 o 
  -5   2   2       82.86       95.22      2.73 o 
  -4   2   2     1849.65     2031.49     21.88 o 
  -3   2   2      480.44      476.97      5.00 o 
  -2   2   2     7128.64     6923.35    112.47 o 
  -1   2   2     1246.13     1229.75      8.21 o 
   0   2   2     1415.44     1452.67     15.35 o 
   1   2   2     1468.31     1429.67     10.51 o 
   2   2   2        0.53        2.67      0.42 o 
   3   2   2      378.20      374.29      4.18 o 
   4   2   2      156.11      163.14      2.70 o 
   5   2   2       50.89       62.87      2.50 o 
   6   2   2        0.00       -0.29      1.22 o 
   7   2   2       62.46       55.06      2.37 o 
   8   2   2      142.08      124.88      3.74 o 
   9   2   2        0.75       -0.56      1.59 o 
  10   2   2       77.92       81.36      4.05 o 
  11   2   2       85.75       84.09      3.77 o 
 -11   3   2        1.98        2.25      3.47 o 
 -10   3   2       39.31       30.80      3.85 o 
  -9   3   2       29.53       35.98      2.26 o 
  -8   3   2      311.15      306.40      5.73 o 
  -7   3   2       41.70       36.44      2.31 o 
  -6   3   2        0.34        0.97      1.17 o 
  -5   3   2       12.25       10.82      1.02 o 
  -4   3   2      986.47     1117.66     10.49 o 
  -3   3   2     1239.37     1243.19      9.69 o 
  -2   3   2     1268.27     1281.63      9.69 o 
  -1   3   2      182.68      202.24      1.65 o 
   0   3   2      639.66      683.96      5.02 o 
   1   3   2     9793.95     9084.16     60.94 o 
   2   3   2     1168.46     1197.17     10.64 o 
   3   3   2     4643.67     4628.25     38.70 o 
   4   3   2      415.00      453.50      5.13 o 
   5   3   2      488.27      470.80      5.61 o 
   6   3   2      843.67      816.78      9.63 o 
   7   3   2      331.66      311.04      6.17 o 
   8   3   2       16.71       10.70      2.04 o 
   9   3   2       70.74       67.86      3.15 o 
  10   3   2       13.60       18.23      2.65 o 
  11   3   2       29.25       39.74      3.54 o 
 -11   4   2       47.45       62.52      6.82 o 
 -10   4   2      131.12      133.30      5.86 o 
  -9   4   2        6.76        5.94      1.75 o 
  -8   4   2      727.26      711.64      8.90 o 
  -7   4   2      765.25      733.51      9.40 o 
  -6   4   2       86.76       87.09      2.63 o 
  -5   4   2        9.28        8.39      0.97 o 
  -4   4   2     1169.90     1288.62     11.01 o 
  -3   4   2      372.17      371.31      4.02 o 
  -2   4   2        0.63        0.67      0.44 o 
  -1   4   2    27215.77    23193.90    206.69 o 
   0   4   2     1351.78     1402.62      9.85 o 
   1   4   2     1211.11     1224.85      8.20 o 
   2   4   2      779.21      800.19      7.46 o 
   3   4   2       26.01       23.08      1.15 o 
   4   4   2      200.56      209.11      3.01 o 
   5   4   2      101.80      126.72      3.37 o 
   6   4   2       37.76       47.48      2.01 o 
   7   4   2       29.34       25.55      3.11 o 
   8   4   2      516.13      487.32      8.60 o 
   9   4   2        2.26        2.73      2.01 o 
  10   4   2      137.60      131.63      5.09 o 
  11   4   2       10.97       13.07      2.77 o 
 -11   5   2       29.28       30.82      4.82 o 
 -10   5   2        2.38        6.71      2.78 o 
  -9   5   2       26.13       34.53      3.03 o 
  -8   5   2      256.66      266.91      4.49 o 
  -7   5   2      477.56      466.84      6.41 o 
  -6   5   2      286.76      270.59      4.15 o 
  -5   5   2      215.37      202.66      3.19 o 
  -4   5   2      231.21      254.87      3.17 o 
  -3   5   2      564.55      593.57      4.97 o 
  -2   5   2     1133.10     1151.15      8.86 o 
  -1   5   2      282.02      282.86      2.38 o 
   0   5   2     7379.75     7101.05     47.63 o 
   1   5   2     2524.71     2570.58     17.61 o 
   2   5   2     4157.61     4034.75     34.01 o 
   3   5   2      301.01      319.38      4.03 o 
   4   5   2      266.25      302.01      3.80 o 
   5   5   2      526.04      534.62      6.09 o 
   6   5   2      883.88      934.09     11.12 o 
   7   5   2      241.89      246.88      5.48 o 
   8   5   2       98.47      102.81      4.00 o 
   9   5   2      155.36      151.47      4.87 o 
  10   5   2       95.56      102.86      4.59 o 
  11   5   2        5.19       10.06      5.93 o 
 -11   6   2       25.23       20.12      4.61 o 
 -10   6   2        3.21        7.19      3.26 o 
  -9   6   2      153.99      175.61      5.49 o 
  -8   6   2       35.61       42.72      2.57 o 
  -7   6   2      378.75      360.45      5.46 o 
  -6   6   2      483.90      496.13      5.32 o 
  -5   6   2       44.50       53.28      1.41 o 
  -4   6   2      107.88       97.40      1.66 o 
  -3   6   2       53.71       68.09      1.17 o 
  -2   6   2      353.09      365.89      3.16 o 
  -1   6   2       49.55       30.52      0.70 o 
   0   6   2     1480.40     1496.60     10.69 o 
   1   6   2       67.40       72.16      1.18 o 
   2   6   2     1144.38     1116.89     10.15 o 
   3   6   2     1637.58     1747.98     15.83 o 
   4   6   2     1338.42     1392.69     14.45 o 
   5   6   2      142.14      147.81      2.58 o 
   6   6   2       23.23       29.83      1.89 o 
   7   6   2       64.22       65.01      3.06 o 
   8   6   2      183.36      171.02      4.91 o 
   9   6   2        6.89        9.40      2.21 o 
  10   6   2       42.70       41.38      3.33 o 
  11   6   2       66.18       59.48      4.68 o 
 -10   7   2        0.00       -4.39      3.00 o 
  -9   7   2        4.29        1.60      2.04 o 
  -8   7   2       37.30       37.60      2.90 o 
  -7   7   2       72.19       71.53      2.58 o 
  -6   7   2        1.05        0.44      0.88 o 
  -5   7   2        4.38        4.55      0.76 o 
  -4   7   2      369.91      418.24      3.69 o 
  -3   7   2        0.01        1.31      0.43 o 
  -2   7   2     2019.11     2115.94     14.14 o 
  -1   7   2       51.36       41.64      0.95 o 
   0   7   2      319.61      287.03      2.90 o 
   1   7   2        6.11        9.10      0.66 o 
   2   7   2     1711.65     1780.15     14.51 o 
   3   7   2        0.47        1.65      0.79 o 
   4   7   2      336.39      366.33      4.76 o 
   5   7   2       66.79       69.93      2.38 o 
   6   7   2        0.43       -1.46      1.37 o 
   7   7   2        0.00       -1.16      1.33 o 
   8   7   2       47.88       48.92      2.93 o 
   9   7   2        1.11        3.27      1.90 o 
  10   7   2       43.04       40.43      4.85 o 
 -10   8   2      100.38      110.40     10.42 o 
  -9   8   2       40.81       49.08      3.39 o 
  -8   8   2       76.96       78.10      3.79 o 
  -7   8   2       63.79       64.11      2.84 o 
  -6   8   2      319.74      295.45      4.72 o 
  -5   8   2      438.92      426.14      3.99 o 
  -4   8   2      596.83      608.05      4.93 o 
  -3   8   2      397.53      415.98      3.78 o 
  -2   8   2       83.66      109.54      1.50 o 
  -1   8   2      277.72      302.86      2.81 o 
   0   8   2     1252.81     1206.93     11.88 o 
   1   8   2      151.38      157.95      2.11 o 
   2   8   2      852.08      932.52      7.46 o 
   3   8   2        5.01        3.53      0.69 o 
   4   8   2       18.58       23.23      1.48 o 
   5   8   2       28.33       37.64      1.88 o 
   6   8   2      158.92      163.86      3.79 o 
   7   8   2      392.08      390.56      6.49 o 
   8   8   2       93.32       87.39      3.73 o 
   9   8   2       13.66       10.54      2.62 o 
  10   8   2       10.56        7.97      2.87 o 
 -10   9   2      252.33      248.63     14.01 o 
  -9   9   2      178.16      177.44      6.52 o 
  -8   9   2        2.41        0.51      1.91 o 
  -7   9   2      941.79      954.32     13.84 o 
  -6   9   2       11.35       10.56      1.26 o 
  -5   9   2        0.05        1.23      0.75 o 
  -4   9   2      167.55      159.44      1.97 o 
  -3   9   2      397.29      470.43      4.21 o 
  -2   9   2      202.71      203.77      2.20 o 
  -1   9   2      147.54      183.02      2.57 o 
   0   9   2     1018.44      990.29      8.70 o 
   1   9   2        0.22       -0.33      0.65 o 
   2   9   2     1498.57     1566.64     12.08 o 
   3   9   2        2.63        0.56      0.56 o 
   4   9   2        0.00        1.24      0.89 o 
   5   9   2       93.75       92.17      2.94 o 
   6   9   2        6.42        5.69      1.49 o 
   7   9   2      517.91      484.58     10.39 o 
   8   9   2       16.61       16.25      2.18 o 
   9   9   2       33.08       36.95      3.46 o 
  10   9   2        4.06        5.98      2.86 o 
 -10  10   2        0.01        1.91      3.33 o 
  -9  10   2       52.65       57.57      5.57 o 
  -8  10   2       12.71       14.72      3.83 o 
  -7  10   2       44.76       50.60      3.53 o 
  -6  10   2      744.84      723.38      9.35 o 
  -5  10   2        1.27        0.50      0.86 o 
  -4  10   2      123.57      135.89      2.06 o 
  -3  10   2       62.05       51.54      1.28 o 
  -2  10   2      368.89      363.47      3.45 o 
  -1  10   2     1341.17     1394.12     10.41 o 
   0  10   2       31.94       28.73      1.61 o 
   1  10   2      163.01      158.09      2.24 o 
   2  10   2        9.19       12.00      0.88 o 
   3  10   2       11.54       14.16      0.84 o 
   4  10   2       10.65       13.03      1.13 o 
   5  10   2      375.57      366.85      4.89 o 
   6  10   2      239.22      255.23      4.83 o 
   7  10   2        3.08        1.64      1.50 o 
   8  10   2       32.44       28.94      2.71 o 
   9  10   2       91.06       93.92      4.42 o 
  10  10   2      103.39      101.48      5.93 o 
 -10  11   2       39.88       59.55      6.10 o 
  -9  11   2       12.46       16.50      4.25 o 
  -8  11   2      293.63      300.25      8.15 o 
  -7  11   2      156.15      149.58      5.48 o 
  -6  11   2      395.76      404.79     10.59 o 
  -5  11   2       93.20      104.56      2.55 o 
  -4  11   2       42.72       50.70      1.44 o 
  -3  11   2      193.47      194.64      2.49 o 
  -2  11   2      306.22      288.01      3.02 o 
  -1  11   2      200.31      244.53      2.87 o 
   0  11   2     1069.11     1117.60      9.90 o 
   1  11   2       48.19       56.49      1.45 o 
   2  11   2       90.92       77.66      1.64 o 
   3  11   2      368.71      369.24      4.00 o 
   4  11   2       62.79       63.33      1.98 o 
   5  11   2      137.58      120.98      3.90 o 
   6  11   2      313.87      299.23      4.97 o 
   7  11   2        7.24        5.54      1.71 o 
   8  11   2       99.81       93.02      4.12 o 
   9  11   2       22.03       20.78      2.83 o 
  10  11   2      216.94      265.02      8.92 o 
  -9  12   2       58.96       62.46      5.93 o 
  -8  12   2       44.33       49.03      3.84 o 
  -7  12   2      413.94      410.36      8.01 o 
  -6  12   2     1324.27     1310.85     21.63 o 
  -5  12   2        9.15       10.63      1.49 o 
  -4  12   2       17.51       13.34      1.07 o 
  -3  12   2      193.28      209.13      2.67 o 
  -2  12   2       19.38       26.68      1.01 o 
  -1  12   2       78.55       91.88      2.04 o 
   0  12   2        3.32        4.37      0.84 o 
   1  12   2      107.81      107.15      1.96 o 
   2  12   2      228.71      233.92      3.00 o 
   3  12   2       39.67       37.06      1.65 o 
   4  12   2       79.97       77.52      3.09 o 
   5  12   2      315.11      300.45      4.44 o 
   6  12   2      146.23      128.47      3.30 o 
   7  12   2       19.60       23.79      2.21 o 
   8  12   2       23.74       32.94      2.96 o 
   9  12   2        7.86       10.71      3.11 o 
  -9  13   2       13.23       15.24      4.21 o 
  -8  13   2       19.68       25.23      3.31 o 
  -7  13   2        4.82        1.55      2.24 o 
  -6  13   2        9.79        6.20      1.91 o 
  -5  13   2        4.18       -0.49      1.26 o 
  -4  13   2        1.74        0.03      1.02 o 
  -3  13   2      159.63      140.50      2.22 o 
  -2  13   2      124.26      111.45      2.06 o 
  -1  13   2      398.97      409.74      4.36 o 
   0  13   2      755.90      760.75      7.44 o 
   1  13   2       29.90       27.09      1.21 o 
   2  13   2      171.29      161.52      2.51 o 
   3  13   2       81.77       83.49      2.18 o 
   4  13   2      103.27       97.59      2.48 o 
   5  13   2        7.62        5.14      1.27 o 
   6  13   2       43.30       29.63      2.25 o 
   7  13   2        7.08        7.32      2.19 o 
   8  13   2        3.40        4.83      2.53 o 
   9  13   2       10.35       12.76      3.40 o 
  -9  14   2      159.47      176.60      9.13 o 
  -8  14   2       12.99       18.84      4.21 o 
  -7  14   2      351.34      345.58      7.82 o 
  -6  14   2      141.13      130.38      4.36 o 
  -5  14   2        0.31       -0.88      1.59 o 
  -4  14   2      133.47      121.43      4.19 o 
  -3  14   2        5.98       10.67      1.08 o 
  -2  14   2      984.30      933.46      8.77 o 
  -1  14   2        4.73       11.48      1.28 o 
   0  14   2      141.16      129.79      2.67 o 
   1  14   2       12.52        7.06      0.97 o 
   2  14   2      725.49      706.27      6.69 o 
   3  14   2       13.16       11.48      1.25 o 
   4  14   2      185.90      171.68      3.23 o 
   5  14   2      145.27      152.29      5.71 o 
   6  14   2       39.74       34.16      3.15 o 
   7  14   2       11.36        6.45      1.62 o 
   8  14   2       28.30       31.54      4.32 o 
   9  14   2       34.94       46.74      4.65 o 
  -8  15   2        6.86        5.16      3.64 o 
  -7  15   2       13.41       13.84      2.40 o 
  -6  15   2       48.69       45.31      2.97 o 
  -5  15   2      156.79      149.95      4.46 o 
  -4  15   2       32.98       39.05      2.30 o 
  -3  15   2      611.82      563.07      7.76 o 
  -2  15   2       66.08       58.21      1.89 o 
  -1  15   2      409.32      404.62      4.56 o 
   0  15   2       71.92       85.05      2.26 o 
   1  15   2        0.26       -0.44      0.93 o 
   2  15   2       33.88       33.55      1.45 o 
   3  15   2       16.98       11.87      1.32 o 
   4  15   2      348.89      323.64      5.09 o 
   5  15   2       38.79       40.94      2.18 o 
   6  15   2      191.41      186.45      4.67 o 
   7  15   2       75.95       66.72      3.66 o 
   8  15   2       14.36       16.25      3.41 o 
  -8  16   2       38.03       56.68      5.88 o 
  -7  16   2        2.50        3.36      2.14 o 
  -6  16   2       11.83       13.19      2.25 o 
  -5  16   2      148.13      148.03      4.50 o 
  -4  16   2      145.40      153.40      4.32 o 
  -3  16   2      108.52       91.59      2.98 o 
  -2  16   2      279.54      266.03      3.79 o 
  -1  16   2       46.34       45.61      1.66 o 
   0  16   2        0.15       -1.01      0.91 o 
   1  16   2      147.18      151.05      2.70 o 
   2  16   2       15.23       11.78      1.35 o 
   3  16   2       61.51       66.20      2.22 o 
   4  16   2      160.69      158.15      3.57 o 
   5  16   2       18.45       17.17      1.74 o 
   6  16   2       34.30       32.00      2.44 o 
   7  16   2        1.51        2.70      2.72 o 
   8  16   2       10.33       10.52      4.23 o 
  -8  17   2       98.24      118.07      8.66 o 
  -7  17   2       52.99       49.78      3.42 o 
  -6  17   2        7.04        9.44      2.94 o 
  -5  17   2        9.85       10.07      2.05 o 
  -4  17   2      210.63      202.58      5.10 o 
  -3  17   2      491.45      437.67      6.62 o 
  -2  17   2      161.36      158.66      3.25 o 
  -1  17   2      163.97      168.53      3.44 o 
   0  17   2        2.35        1.89      1.04 o 
   1  17   2       45.28       43.78      1.67 o 
   2  17   2        7.18        7.57      1.29 o 
   3  17   2      163.73      145.83      3.36 o 
   4  17   2       14.66       13.98      1.76 o 
   5  17   2       40.35       32.33      2.08 o 
   6  17   2        0.37        0.95      1.71 o 
   7  17   2       17.01       15.69      3.15 o 
   8  17   2        8.58       11.98      3.43 o 
  -7  18   2        0.00       -0.72      2.63 o 
  -6  18   2       77.55       84.48      3.99 o 
  -5  18   2       45.45       56.46      3.25 o 
  -4  18   2      265.82      249.62      5.79 o 
  -3  18   2      269.16      255.01      4.90 o 
  -2  18   2       25.06       18.09      1.83 o 
  -1  18   2       96.58       98.16      2.76 o 
   0  18   2        6.86        7.88      1.27 o 
   1  18   2       16.28       17.80      1.36 o 
   2  18   2        2.13       -0.19      1.33 o 
   3  18   2        7.62        8.07      1.51 o 
   4  18   2      193.61      174.44      3.88 o 
   5  18   2       11.61       12.62      1.72 o 
   6  18   2       37.33       46.33      3.33 o 
   7  18   2       47.26       55.77      4.47 o 
  -7  19   2       10.25       11.99      3.23 o 
  -6  19   2       13.08        7.97      2.59 o 
  -5  19   2       46.45       54.90      3.32 o 
  -4  19   2        1.58        2.12      1.89 o 
  -3  19   2       69.94       79.68      3.46 o 
  -2  19   2        1.17       -2.12      1.42 o 
  -1  19   2        4.64        0.72      1.35 o 
   0  19   2       95.03      100.22      3.76 o 
   1  19   2      197.52      187.40      5.47 o 
   2  19   2       27.74       28.52      1.88 o 
   3  19   2       26.39       33.29      2.20 o 
   4  19   2        0.19        0.17      1.40 o 
   5  19   2      104.92      106.41      4.34 o 
   6  19   2        0.04       -2.57      2.18 o 
  -6  20   2        8.07        7.38      2.32 o 
  -5  20   2       56.66       54.88      3.38 o 
  -4  20   2        2.28        2.95      2.02 o 
  -3  20   2       20.71       10.51      2.16 o 
  -2  20   2        0.06       -0.62      1.52 o 
  -1  20   2        4.38        1.35      1.54 o 
   0  20   2      163.26      153.51      3.49 o 
   1  20   2       37.25       35.05      2.03 o 
   2  20   2      103.97       91.98      2.88 o 
   3  20   2       89.61       93.04      3.00 o 
   4  20   2       46.91       52.01      2.53 o 
   5  20   2        0.39        0.34      1.92 o 
   6  20   2       22.54       32.22      3.25 o 
  -5  21   2       31.59       33.63      2.99 o 
  -4  21   2        1.59        5.04      2.11 o 
  -3  21   2        8.88        7.11      2.04 o 
  -2  21   2       10.97       14.43      2.80 o 
  -1  21   2        6.62        9.77      1.98 o 
   0  21   2       16.70       25.80      2.71 o 
   1  21   2       46.42       41.84      2.46 o 
   2  21   2       35.61       32.78      2.12 o 
   3  21   2        0.47        0.21      1.47 o 
   4  21   2       21.03       18.77      2.55 o 
   5  21   2       51.16       43.27      3.36 o 
  -4  22   2        3.52        4.71      2.17 o 
  -3  22   2        0.08       -1.03      1.91 o 
  -2  22   2        0.01       -0.15      1.92 o 
  -1  22   2       44.82       51.09      2.74 o 
   0  22   2        9.15       17.93      2.33 o 
   1  22   2       95.21       81.09      3.22 o 
   2  22   2       28.04       25.96      2.10 o 
   3  22   2       92.35       87.62      3.56 o 
   4  22   2        5.00        6.20      2.32 o 
  -3  23   2        2.78        3.14      2.22 o 
  -2  23   2        3.48        3.21      2.14 o 
  -1  23   2        2.59        1.48      2.33 o 
   0  23   2      148.03      184.30      5.22 o 
   1  23   2       23.59       33.79      2.53 o 
   2  23   2       17.92       17.49      2.26 o 
   3  23   2       16.09       19.18      2.65 o 
   0  24   2        4.85        5.08      2.33 o 
 -11   1   3       11.44       17.91      5.91 o 
 -10   1   3        4.50        4.45      2.95 o 
  -9   1   3        0.02       -1.95      1.58 o 
  -8   1   3        7.83        2.94      1.77 o 
  -7   1   3      216.34      198.93      4.74 o 
  -6   1   3       16.99       18.75      1.78 o 
  -5   1   3       52.42       68.23      2.21 o 
  -4   1   3       15.87       16.16      1.06 o 
  -3   1   3       15.63       16.71      1.23 o 
  -2   1   3    10481.82     9991.27     93.17 o 
  -1   1   3     3487.65     3496.57     28.98 o 
   0   1   3    42108.27    32309.19    281.72 o 
   1   1   3     5966.72     5634.01     34.11 o 
   2   1   3     1516.96     1528.72     10.38 o 
   3   1   3       25.12       22.62      0.97 o 
   4   1   3      826.90      835.08      8.33 o 
   5   1   3      652.98      716.25      8.34 o 
   6   1   3       22.11       26.73      1.68 o 
   7   1   3       96.39      102.59      2.83 o 
   8   1   3        9.44        6.14      1.54 o 
   9   1   3        2.49        2.63      1.91 o 
  10   1   3        4.16        6.04      1.94 o 
  11   1   3        9.13       11.56      2.27 o 
 -11   2   3        2.71        4.24      3.41 o 
 -10   2   3      101.18      103.79      4.47 o 
  -9   2   3        2.78        6.63      2.56 o 
  -8   2   3      364.10      356.89      6.51 o 
  -7   2   3        8.57        8.31      1.70 o 
  -6   2   3     1150.76     1111.83     12.44 o 
  -5   2   3      210.51      228.37      3.57 o 
  -4   2   3      627.12      646.60      6.81 o 
  -3   2   3     1269.59     1377.11     10.06 o 
  -2   2   3      807.59      832.23      6.20 o 
  -1   2   3     7095.98     6927.45     40.70 o 
   0   2   3      162.12      163.01      2.25 o 
   1   2   3       12.68       11.81      0.47 o 
   2   2   3      920.35      928.93      7.35 o 
   3   2   3     2219.57     2251.57     19.55 o 
   4   2   3      117.54      158.94      2.68 o 
   5   2   3      252.73      280.16      4.49 o 
   6   2   3      287.70      278.55      4.63 o 
   7   2   3      115.90      110.12      3.35 o 
   8   2   3       17.31       14.56      2.50 o 
   9   2   3       67.08       64.05      3.22 o 
  10   2   3        1.14        2.84      1.82 o 
  11   2   3        4.92        6.84      2.11 o 
 -11   3   3       48.97       72.86      6.32 o 
 -10   3   3       50.11       50.58      4.96 o 
  -9   3   3       29.56       28.00      4.47 o 
  -8   3   3      208.33      172.15      5.04 o 
  -7   3   3      112.46      114.59      4.19 o 
  -6   3   3      247.25      273.07      4.19 o 
  -5   3   3      515.40      587.74      9.02 o 
  -4   3   3      205.82      225.08      3.29 o 
  -3   3   3      524.05      517.04      4.97 o 
  -2   3   3      530.96      510.58      4.29 o 
  -1   3   3      256.29      219.09      2.29 o 
   0   3   3      107.01      114.00      1.22 o 
   1   3   3     1936.80     1873.81     13.82 o 
   2   3   3      421.19      435.67      4.10 o 
   3   3   3     4414.73     4427.65     34.22 o 
   4   3   3      500.97      492.53      5.50 o 
   5   3   3      135.51      131.58      2.58 o 
   6   3   3       81.45       71.17      2.36 o 
   7   3   3      259.67      251.74      5.57 o 
   8   3   3      523.41      482.00      7.73 o 
   9   3   3        3.98        4.16      2.11 o 
  10   3   3        0.01       -0.67      1.82 o 
  11   3   3       82.76       85.22      4.16 o 
 -11   4   3       15.05       10.73      3.20 o 
 -10   4   3        7.45        6.97      2.64 o 
  -9   4   3       49.57       51.53      4.39 o 
  -8   4   3      206.92      186.10      4.40 o 
  -7   4   3       15.30       21.37      2.09 o 
  -6   4   3       44.49       37.89      1.70 o 
  -5   4   3       38.00       36.23      1.46 o 
  -4   4   3        0.83        8.50      1.08 o 
  -3   4   3      111.22      148.45      1.96 o 
  -2   4   3     3638.23     3801.77     29.35 o 
  -1   4   3        8.52        4.34      0.46 o 
   0   4   3     1832.44     1924.58     12.68 o 
   1   4   3     1259.04     1356.78     10.29 o 
   2   4   3     6636.13     6660.65     54.90 o 
   3   4   3      146.02      166.44      2.52 o 
   4   4   3      157.59      167.74      2.73 o 
   5   4   3      569.88      574.92      6.45 o 
   6   4   3     1046.78     1007.92     11.88 o 
   7   4   3       20.15       20.51      2.20 o 
   8   4   3      135.13      121.57      4.28 o 
   9   4   3       16.75       15.52      2.12 o 
  10   4   3       60.16       46.85      4.27 o 
  11   4   3        0.36       -1.15      1.97 o 
 -11   5   3      238.29      256.24      8.52 o 
 -10   5   3       23.02       24.15      3.41 o 
  -9   5   3        5.40        4.41      3.09 o 
  -8   5   3       11.65       19.30      2.29 o 
  -7   5   3      282.34      276.20      4.51 o 
  -6   5   3      423.12      430.74      5.55 o 
  -5   5   3      110.61      104.26      2.33 o 
  -4   5   3       62.62       69.58      1.55 o 
  -3   5   3      752.29      789.52      6.24 o 
  -2   5   3      677.78      766.40      6.35 o 
  -1   5   3       23.98       31.79      0.74 o 
   0   5   3     4664.10     4778.20     32.21 o 
   1   5   3     2086.66     2069.63     15.34 o 
   2   5   3      612.60      595.93      5.40 o 
   3   5   3     4376.96     4446.68     37.37 o 
   4   5   3        0.78        7.84      1.06 o 
   5   5   3       12.60       12.04      1.48 o 
   6   5   3        0.02       -0.42      1.23 o 
   7   5   3     1904.63     1785.78     21.58 o 
   8   5   3      386.81      365.80      7.35 o 
   9   5   3       24.27       24.80      2.66 o 
  10   5   3       22.89       26.66      2.99 o 
  11   5   3        0.23        1.59      2.44 o 
 -10   6   3       54.15       57.78      4.51 o 
  -9   6   3      141.64      148.25      6.03 o 
  -8   6   3      212.61      198.51      4.73 o 
  -7   6   3       34.11       40.60      1.96 o 
  -6   6   3      652.23      616.74      7.64 o 
  -5   6   3       87.80       77.09      1.87 o 
  -4   6   3        4.14        1.95      0.56 o 
  -3   6   3        3.53        7.02      0.63 o 
  -2   6   3     1126.42     1154.56      9.16 o 
  -1   6   3      418.74      441.74      3.34 o 
   0   6   3       18.70       19.78      0.71 o 
   1   6   3     1215.18     1280.88      9.32 o 
   2   6   3       89.87      100.93      1.36 o 
   3   6   3     1802.35     1899.44     16.88 o 
   4   6   3       13.21       11.83      1.25 o 
   5   6   3       15.85       11.82      1.62 o 
   6   6   3       20.58       22.64      1.80 o 
   7   6   3      114.54      105.19      3.43 o 
   8   6   3      205.57      192.06      5.56 o 
   9   6   3      130.75      135.26      4.78 o 
  10   6   3       24.80       26.50      2.62 o 
 -10   7   3        3.03        2.07      2.65 o 
  -9   7   3       10.68       11.46      2.85 o 
  -8   7   3       19.83       15.67      2.23 o 
  -7   7   3      128.24      120.92      3.64 o 
  -6   7   3      225.04      213.41      3.64 o 
  -5   7   3        0.52        0.80      0.67 o 
  -4   7   3      787.43      869.14      7.27 o 
  -3   7   3       44.01       42.86      0.99 o 
  -2   7   3        0.02        1.61      0.72 o 
  -1   7   3     1917.13     1940.93     12.43 o 
   0   7   3      671.90      705.71      5.09 o 
   1   7   3     1514.67     1519.74     10.97 o 
   2   7   3     3072.74     3179.52     23.19 o 
   3   7   3     1759.77     1876.93     17.07 o 
   4   7   3       25.80       21.87      1.93 o 
   5   7   3       55.95       56.69      2.26 o 
   6   7   3       99.35       94.20      3.53 o 
   7   7   3       16.69       17.56      1.93 o 
   8   7   3       23.83       17.37      2.34 o 
   9   7   3        0.70        7.41      2.13 o 
  10   7   3       19.28       23.63      3.42 o 
 -10   8   3        8.97       12.87      5.68 o 
  -9   8   3       96.84       86.72      6.77 o 
  -8   8   3       13.10       14.99      2.40 o 
  -7   8   3       25.89       23.57      2.03 o 
  -6   8   3      344.17      336.49      4.67 o 
  -5   8   3      368.90      387.41      4.32 o 
  -4   8   3      350.02      355.16      3.75 o 
  -3   8   3      906.87     1053.31      9.08 o 
  -2   8   3     3547.32     3678.36     25.46 o 
  -1   8   3      317.68      322.92      3.35 o 
   0   8   3      360.47      373.24      3.50 o 
   1   8   3      389.64      413.17      4.04 o 
   2   8   3      164.81      167.26      2.40 o 
   3   8   3      394.34      387.98      8.09 o 
   4   8   3      272.92      278.78      4.51 o 
   5   8   3        1.98        0.44      1.36 o 
   6   8   3      111.84      113.75      3.35 o 
   7   8   3        4.92        2.16      1.58 o 
   8   8   3        1.91        4.32      1.80 o 
   9   8   3        4.14       -1.28      1.80 o 
  10   8   3       18.41       20.89      3.44 o 
 -10   9   3      143.89      145.78      8.27 o 
  -9   9   3        0.86        1.52      2.58 o 
  -8   9   3        6.47        5.74      2.58 o 
  -7   9   3        8.35        4.80      1.84 o 
  -6   9   3        0.51        0.05      1.36 o 
  -5   9   3      520.69      494.84      5.15 o 
  -4   9   3      268.45      283.52      4.24 o 
  -3   9   3      170.23      188.77      2.13 o 
  -2   9   3     1427.66     1518.18     11.26 o 
  -1   9   3     2031.77     2153.25     14.60 o 
   0   9   3      199.80      224.18      2.69 o 
   1   9   3      455.40      449.09      4.38 o 
   2   9   3     2142.72     2261.96     18.44 o 
   3   9   3        8.98        9.76      1.05 o 
   4   9   3        0.39        4.41      2.57 o 
   5   9   3       55.80       52.37      2.27 o 
   6   9   3      561.88      532.65      7.70 o 
   7   9   3        5.80        6.03      1.68 o 
   8   9   3        0.00       -0.33      1.55 o 
   9   9   3       73.12       75.04      4.59 o 
  10   9   3       51.18       47.25      4.16 o 
 -10  10   3        0.37        3.42      4.61 o 
  -9  10   3      189.66      203.98      7.36 o 
  -8  10   3       81.54       69.49      8.41 o 
  -7  10   3      101.66      101.23      3.96 o 
  -6  10   3      643.88      639.13      7.98 o 
  -5  10   3       75.41       71.24      2.06 o 
  -4  10   3      286.75      288.52      3.40 o 
  -3  10   3      167.44      173.74      2.18 o 
  -2  10   3      533.20      481.68      4.41 o 
  -1  10   3        4.11       14.94      0.78 o 
   0  10   3        2.46        3.23      0.72 o 
   1  10   3      107.46      120.41      1.98 o 
   2  10   3      169.68      208.14      2.69 o 
   3  10   3      543.79      555.79      6.42 o 
   4  10   3        4.38        0.69      1.01 o 
   5  10   3      424.26      405.12      6.16 o 
   6  10   3      415.24      393.19      6.36 o 
   7  10   3        7.87        4.15      1.63 o 
   8  10   3        1.23       -0.56      1.56 o 
   9  10   3        9.78       12.78      2.98 o 
  10  10   3      118.19      129.87      6.15 o 
 -10  11   3        1.71        2.93      3.75 o 
  -9  11   3        3.82       10.63      3.80 o 
  -8  11   3       33.85       31.60      4.44 o 
  -7  11   3       62.73       70.21      3.43 o 
  -6  11   3      280.32      283.33      6.12 o 
  -5  11   3      441.22      423.24      5.84 o 
  -4  11   3       30.00       31.50      1.25 o 
  -3  11   3      489.21      513.24      4.84 o 
  -2  11   3       49.78       65.51      1.46 o 
  -1  11   3       48.69       51.91      1.56 o 
   0  11   3      138.42      147.89      2.25 o 
   1  11   3      137.29      153.23      2.32 o 
   2  11   3        2.10        4.32      0.78 o 
   3  11   3       58.37       46.33      1.67 o 
   4  11   3      195.63      184.05      3.23 o 
   5  11   3      523.96      485.91      6.03 o 
   6  11   3       19.33       24.74      1.96 o 
   7  11   3       16.65       15.83      1.93 o 
   8  11   3       14.48       12.32      2.35 o 
   9  11   3       27.33       31.22      3.23 o 
  10  11   3       59.67       78.17      4.51 o 
  -9  12   3       30.69       38.29      5.24 o 
  -8  12   3        3.59        2.80      3.44 o 
  -7  12   3       41.24       36.90      2.77 o 
  -6  12   3       22.27       18.63      1.70 o 
  -5  12   3      393.52      363.62      5.39 o 
  -4  12   3      136.25      129.69      2.54 o 
  -3  12   3       29.65       30.96      1.15 o 
  -2  12   3      178.03      164.65      2.42 o 
  -1  12   3      423.85      458.88      4.40 o 
   0  12   3      280.97      328.83      3.74 o 
   1  12   3      101.79       99.83      1.99 o 
   2  12   3       52.64       62.52      1.66 o 
   3  12   3      494.07      438.38      5.23 o 
   4  12   3      949.12      935.18      9.37 o 
   5  12   3      411.85      422.36      5.59 o 
   6  12   3      113.88      110.64      3.13 o 
   7  12   3      194.52      196.26      4.92 o 
   8  12   3        0.34        1.49      1.86 o 
   9  12   3        7.93        5.84      2.64 o 
  -9  13   3       14.21       14.67      4.31 o 
  -8  13   3       95.72       94.29     18.47 o 
  -7  13   3      160.69      147.96      5.77 o 
  -6  13   3       18.51       19.54      2.22 o 
  -5  13   3        6.67        4.60      1.42 o 
  -4  13   3       88.43       77.00      4.26 o 
  -3  13   3      363.24      356.87      4.71 o 
  -2  13   3        8.08        2.51      0.98 o 
  -1  13   3       28.71       21.68      1.09 o 
   0  13   3      513.39      512.25      5.20 o 
   1  13   3      238.87      231.32      3.14 o 
   2  13   3      215.13      212.74      2.99 o 
   3  13   3        9.95       10.05      1.36 o 
   4  13   3      363.15      348.80      5.43 o 
   5  13   3       24.57       21.19      1.62 o 
   6  13   3        0.30        1.47      1.61 o 
   7  13   3       14.63       20.29      2.26 o 
   8  13   3        1.59        2.62      1.93 o 
   9  13   3        5.98        4.26      2.40 o 
  -9  14   3       13.47       12.42      4.18 o 
  -8  14   3        1.06        5.70      3.32 o 
  -7  14   3       12.49        9.35      2.69 o 
  -6  14   3        1.59       -1.52      1.60 o 
  -5  14   3       86.67       90.82      3.09 o 
  -4  14   3       20.37       19.72      1.67 o 
  -3  14   3       16.97       16.86      1.36 o 
  -2  14   3      169.05      163.16      2.61 o 
  -1  14   3      593.81      580.11      5.99 o 
   0  14   3      110.91       99.82      2.11 o 
   1  14   3      772.28      745.30      7.03 o 
   2  14   3       55.98       45.53      1.78 o 
   3  14   3      169.84      167.02      3.15 o 
   4  14   3      210.63      192.04      4.54 o 
   5  14   3      701.58      664.62      7.66 o 
   6  14   3       36.06       38.83      2.48 o 
   7  14   3      163.62      156.25      4.52 o 
   8  14   3      365.77      393.90      7.59 o 
   9  14   3       67.29       71.36      7.43 o 
  -8  15   3       35.75       37.42      5.07 o 
  -7  15   3       15.49       15.57      3.04 o 
  -6  15   3       27.85       24.71      3.44 o 
  -5  15   3       62.72       58.39      2.95 o 
  -4  15   3        0.05       -1.04      1.26 o 
  -3  15   3      402.62      354.19      5.59 o 
  -2  15   3       34.49       43.63      1.59 o 
  -1  15   3       98.86       99.17      2.19 o 
   0  15   3       53.38       50.40      1.70 o 
   1  15   3      733.04      672.01      6.61 o 
   2  15   3      710.48      714.12      7.56 o 
   3  15   3      571.31      539.20      6.32 o 
   4  15   3        3.33        4.02      1.21 o 
   5  15   3       79.52       84.09      2.90 o 
   6  15   3       11.90       14.33      1.82 o 
   7  15   3      193.51      189.19      5.02 o 
   8  15   3       63.20       62.74      3.84 o 
  -8  16   3       47.47       49.53      4.44 o 
  -7  16   3        4.41        6.98      3.01 o 
  -6  16   3       42.26       42.47      2.92 o 
  -5  16   3       61.50       55.29      3.00 o 
  -4  16   3      370.80      349.23      5.82 o 
  -3  16   3      135.60      113.74      3.22 o 
  -2  16   3      348.93      307.77      4.32 o 
  -1  16   3        2.07        1.79      1.01 o 
   0  16   3      600.88      591.67      6.11 o 
   1  16   3      210.89      199.28      3.16 o 
   2  16   3     1458.88     1386.39     12.84 o 
   3  16   3        8.89       10.08      1.38 o 
   4  16   3        0.01       -0.14      1.48 o 
   5  16   3       73.00       67.61      2.74 o 
   6  16   3       31.37       30.16      2.25 o 
   7  16   3       35.09       24.21      2.49 o 
   8  16   3        1.93        5.94      3.46 o 
  -7  17   3       60.61       79.03      4.97 o 
  -6  17   3      421.54      399.77      9.71 o 
  -5  17   3      365.44      352.55      7.15 o 
  -4  17   3      380.84      348.76      5.90 o 
  -3  17   3       49.74       38.83      2.21 o 
  -2  17   3       99.78       92.03      2.97 o 
  -1  17   3      266.14      247.49      3.56 o 
   0  17   3       47.15       48.73      1.78 o 
   1  17   3       13.04        9.25      1.22 o 
   2  17   3      244.63      236.35      3.90 o 
   3  17   3        4.24        3.22      1.19 o 
   4  17   3       43.71       39.70      2.17 o 
   5  17   3       42.20       51.48      2.52 o 
   6  17   3        8.58        7.55      1.79 o 
   7  17   3        7.70        4.90      2.82 o 
  -7  18   3       22.78       35.34      3.97 o 
  -6  18   3       50.14       56.83      5.07 o 
  -5  18   3       23.43       26.43      2.57 o 
  -4  18   3        4.46        7.86      1.97 o 
  -3  18   3        3.24        0.23      1.51 o 
  -2  18   3       45.25       36.12      2.21 o 
  -1  18   3       99.17       97.45      2.61 o 
   0  18   3      105.33      116.33      2.45 o 
   1  18   3        3.61        1.35      1.17 o 
   2  18   3       10.39        5.54      1.31 o 
   3  18   3        7.72        4.59      1.49 o 
   4  18   3        7.16        4.95      1.53 o 
   5  18   3       14.01       14.77      1.87 o 
   6  18   3       26.50       29.90      2.37 o 
   7  18   3        0.02       -2.14      2.48 o 
  -6  19   3       66.94       71.61      4.75 o 
  -5  19   3       48.59       42.64      3.08 o 
  -4  19   3       14.33       21.21      2.42 o 
  -3  19   3       99.69       88.64      3.21 o 
  -2  19   3      293.42      275.30      5.25 o 
  -1  19   3       66.25       77.11      3.15 o 
   0  19   3      228.21      227.93      3.66 o 
   1  19   3       34.32       31.66      1.80 o 
   2  19   3        1.30        0.40      1.37 o 
   3  19   3       91.67       81.13      2.85 o 
   4  19   3        0.42        0.68      1.40 o 
   5  19   3       37.46       39.94      2.43 o 
   6  19   3        6.29        7.13      2.41 o 
  -6  20   3       31.09       30.79      4.70 o 
  -5  20   3       27.04       30.34      2.85 o 
  -4  20   3       43.08       45.05      5.58 o 
  -3  20   3        0.49       -2.45      1.64 o 
  -2  20   3       71.54       80.56      3.09 o 
  -1  20   3      154.95      145.79      3.90 o 
   0  20   3      185.10      208.48      4.20 o 
   1  20   3       67.97       80.98      2.76 o 
   2  20   3       16.50       13.74      1.73 o 
   3  20   3        0.10        0.72      1.62 o 
   4  20   3       42.74       52.39      2.57 o 
   5  20   3      178.91      185.01      4.79 o 
   6  20   3       45.35       49.27      3.59 o 
  -5  21   3        3.41       -1.88      3.41 o 
  -4  21   3        6.86        9.71      2.33 o 
  -3  21   3        3.50        4.15      2.05 o 
  -2  21   3       79.50       72.58      3.08 o 
  -1  21   3      165.50      168.72      4.29 o 
   0  21   3      253.69      266.73      6.79 o 
   1  21   3      151.98      162.96      3.82 o 
   2  21   3       36.46       35.09      2.22 o 
   3  21   3        0.07       -1.93      1.46 o 
   4  21   3       29.33       25.41      2.20 o 
   5  21   3       87.00       92.06      4.42 o 
  -4  22   3        0.68        1.71      2.40 o 
  -3  22   3       36.46       31.89      3.01 o 
  -2  22   3        1.25        3.06      2.00 o 
  -1  22   3       34.05       44.39      3.71 o 
   0  22   3        0.48        4.82      2.64 o 
   1  22   3        4.80        4.50      2.06 o 
   2  22   3       23.57       23.40      2.05 o 
   3  22   3        5.10        0.87      1.66 o 
   4  22   3       21.02       22.58      2.84 o 
  -3  23   3       25.83       27.96      3.45 o 
  -2  23   3        3.40        4.53      2.14 o 
  -1  23   3       28.99       25.08      2.66 o 
   0  23   3       25.48       26.55      3.64 o 
   1  23   3       87.76       96.11      4.16 o 
   2  23   3        0.72       -2.54      1.69 o 
 -11   0   4       49.38       40.06      7.49 o 
 -10   0   4        0.44       -4.03      3.59 o 
  -9   0   4      640.80      570.40     20.51 o 
  -8   0   4        3.46       -3.73      3.32 o 
  -7   0   4      147.37      142.51      5.44 o 
  -6   0   4      598.50      596.68     10.03 o 
  -5   0   4      143.78      167.24      4.17 o 
  -4   0   4      140.71      134.44      4.44 o 
  -3   0   4     4419.58     4674.09     54.97 o 
  -2   0   4       25.22       24.45      1.37 o 
  -1   0   4      934.74     1049.38      8.53 o 
   0   0   4     2853.56     2850.29     26.17 o 
   1   0   4      301.35      299.79      3.66 o 
   2   0   4     2001.08     2035.33     19.17 o 
   3   0   4      126.08      121.99      2.97 o 
   4   0   4       59.03       66.19      2.69 o 
   5   0   4      175.13      173.96      4.35 o 
   6   0   4      398.56      379.06      7.90 o 
   7   0   4     1084.41     1053.97     15.91 o 
   8   0   4      822.77      799.10     14.42 o 
   9   0   4      874.68      832.78     17.09 o 
  10   0   4        5.08        1.64      2.44 o 
  11   0   4        5.40        9.90      3.21 o 
 -11   1   4       14.34       16.13      4.41 o 
 -10   1   4       10.67       10.90      3.52 o 
  -9   1   4        6.13        4.84      3.59 o 
  -8   1   4      682.29      671.04     10.40 o 
  -7   1   4       25.06       20.77      1.64 o 
  -6   1   4       74.09       77.98      2.61 o 
  -5   1   4      556.90      621.65      6.93 o 
  -4   1   4     1633.14     1653.65     14.97 o 
  -3   1   4       48.92       42.74      1.51 o 
  -2   1   4       35.09       50.24      0.78 o 
  -1   1   4      145.11      172.87      1.59 o 
   0   1   4        2.38        7.21      0.71 o 
   1   1   4     4342.07     4308.93     26.33 o 
   2   1   4      340.43      347.01      2.91 o 
   3   1   4       67.88       72.75      1.40 o 
   4   1   4       56.46       60.83      1.61 o 
   5   1   4       10.40       12.32      1.36 o 
   6   1   4      116.89      120.96      2.64 o 
   7   1   4        0.24       -1.18      1.31 o 
   8   1   4      140.54      116.79      3.96 o 
   9   1   4        6.11        5.43      2.10 o 
  10   1   4       23.05       24.52      2.41 o 
  11   1   4       46.68       72.60      3.67 o 
 -11   2   4       14.46       21.84      4.77 o 
 -10   2   4       11.07       12.64      3.64 o 
  -9   2   4       44.02       40.72      3.37 o 
  -8   2   4      364.74      340.12      6.74 o 
  -7   2   4       73.52       71.05      2.39 o 
  -6   2   4      215.32      203.05      3.30 o 
  -5   2   4      147.99      183.65      2.93 o 
  -4   2   4      263.62      258.42      3.28 o 
  -3   2   4      201.19      212.88      2.11 o 
  -2   2   4     1033.68     1002.37      7.88 o 
  -1   2   4      237.05      235.68      2.09 o 
   0   2   4      406.45      366.29      2.92 o 
   1   2   4     3948.80     4051.26     24.81 o 
   2   2   4     2220.05     2251.34     14.93 o 
   3   2   4     1946.15     1875.79     13.51 o 
   4   2   4       96.52      109.45      1.81 o 
   5   2   4      230.02      266.66      3.46 o 
   6   2   4        5.70        8.00      1.17 o 
   7   2   4        4.11        1.52      1.32 o 
   8   2   4      410.11      391.01      7.01 o 
   9   2   4       71.00       73.70      3.45 o 
  10   2   4       10.00        4.57      2.02 o 
  11   2   4       64.41       74.52      3.72 o 
 -11   3   4        7.50        5.99      4.60 o 
 -10   3   4      162.77      162.77      7.97 o 
  -9   3   4        0.04       -2.82      2.93 o 
  -8   3   4      278.84      299.99      7.49 o 
  -7   3   4      308.60      312.13      4.92 o 
  -6   3   4      433.93      414.34      5.38 o 
  -5   3   4       75.99       76.76      1.96 o 
  -4   3   4      698.19      669.04      5.95 o 
  -3   3   4       44.82       44.61      1.16 o 
  -2   3   4     1368.57     1392.04      9.50 o 
  -1   3   4     1052.30     1075.67      6.44 o 
   0   3   4       28.69       26.01      1.44 o 
   1   3   4     2648.60     2585.77     19.07 o 
   2   3   4     1143.77     1164.31      8.63 o 
   3   3   4        0.42        0.58      0.58 o 
   4   3   4      151.07      175.45      2.50 o 
   5   3   4      237.88      262.31      3.81 o 
   6   3   4        8.46       11.23      1.43 o 
   7   3   4      339.29      326.35      5.88 o 
   8   3   4      221.22      207.97      4.53 o 
   9   3   4        2.41        0.67      1.75 o 
  10   3   4       44.70       39.61      3.04 o 
  11   3   4       11.47       12.18      2.43 o 
 -11   4   4      141.99      162.37      8.99 o 
 -10   4   4        1.29       -3.19      2.13 o 
  -9   4   4      142.59      138.36      5.42 o 
  -8   4   4      262.79      244.44      6.74 o 
  -7   4   4      129.36      107.69      2.86 o 
  -6   4   4       44.89       46.62      1.84 o 
  -5   4   4      422.75      420.64      4.37 o 
  -4   4   4        3.26        0.98      0.51 o 
  -3   4   4     2238.17     2265.40     16.00 o 
  -2   4   4     3390.53     3544.60     23.04 o 
  -1   4   4       28.11       33.07      0.91 o 
   0   4   4      104.93      116.64      1.33 o 
   1   4   4       21.56       14.40      1.09 o 
   2   4   4      219.30      219.61      2.47 o 
   3   4   4       95.94       84.36      1.51 o 
   4   4   4      327.06      356.66      4.51 o 
   5   4   4      434.98      423.17      5.32 o 
   6   4   4      429.39      390.07      6.20 o 
   7   4   4      834.67      769.67     11.34 o 
   8   4   4     1030.17      991.62     15.15 o 
   9   4   4      123.29      112.67      4.09 o 
  10   4   4       22.86       19.39      2.55 o 
 -10   5   4       10.78       11.85      3.05 o 
  -9   5   4       31.90       36.23      4.19 o 
  -8   5   4      248.72      226.60      6.53 o 
  -7   5   4        7.25        6.28      1.51 o 
  -6   5   4       20.14       21.03      1.43 o 
  -5   5   4        6.82        9.01      0.89 o 
  -4   5   4       41.59       48.40      1.26 o 
  -3   5   4      986.01      979.18     13.87 o 
  -2   5   4     2347.52     2445.14     17.06 o 
  -1   5   4     1392.83     1430.95      9.28 o 
   0   5   4      215.85      207.58      2.29 o 
   1   5   4     2586.19     2625.17     18.24 o 
   2   5   4       41.98       41.45      1.23 o 
   3   5   4        1.95        2.66      0.75 o 
   4   5   4      513.43      517.18      5.85 o 
   5   5   4       52.47       44.30      1.69 o 
   6   5   4      277.50      277.32      5.10 o 
   7   5   4       62.85       71.58      3.01 o 
   8   5   4      421.18      429.68      8.22 o 
   9   5   4        0.05       -0.86      1.70 o 
  10   5   4       76.28       74.54      3.71 o 
 -10   6   4        4.54        7.53      2.89 o 
  -9   6   4      101.30       86.85      4.97 o 
  -8   6   4      228.49      233.86      8.81 o 
  -7   6   4      343.12      315.72      5.50 o 
  -6   6   4        2.76        1.72      1.22 o 
  -5   6   4       94.41       92.99      2.14 o 
  -4   6   4       11.54        8.57      0.97 o 
  -3   6   4       54.57       59.99      1.66 o 
  -2   6   4     2045.97     2164.14     15.35 o 
  -1   6   4     1226.42     1340.40      8.83 o 
   0   6   4      367.06      393.25      3.36 o 
   1   6   4      167.48      183.22      2.17 o 
   2   6   4      583.75      648.40      5.65 o 
   3   6   4      317.94      336.89      4.14 o 
   4   6   4        0.96        0.80      0.89 o 
   5   6   4       11.09        5.48      0.95 o 
   6   6   4      114.28       93.43      3.08 o 
   7   6   4        0.68        0.68      1.52 o 
   8   6   4      453.56      463.81      8.54 o 
   9   6   4        1.14        1.92      1.74 o 
  10   6   4        0.10       -1.24      2.44 o 
 -10   7   4        1.25        1.44      2.70 o 
  -9   7   4       54.31       60.52      4.60 o 
  -8   7   4       97.14       95.76      5.65 o 
  -7   7   4       72.54       89.61      3.07 o 
  -6   7   4      176.35      184.36      4.29 o 
  -5   7   4       20.24       21.68      1.13 o 
  -4   7   4      314.28      314.56      4.25 o 
  -3   7   4      103.75      130.54      2.03 o 
  -2   7   4      473.39      506.46      4.46 o 
  -1   7   4      214.67      206.33      2.02 o 
   0   7   4     1674.50     1762.88     12.02 o 
   1   7   4      262.85      261.30      2.91 o 
   2   7   4     3659.64     3805.99     27.87 o 
   3   7   4      644.58      664.68      6.94 o 
   4   7   4        6.73        5.19      1.16 o 
   5   7   4      138.86      116.28      3.27 o 
   6   7   4        5.86        7.00      1.63 o 
   7   7   4        3.97        4.38      1.62 o 
   8   7   4      158.85      165.03      6.56 o 
   9   7   4      115.32      113.08      4.53 o 
  10   7   4       13.92        9.32      2.14 o 
 -10   8   4       31.51       44.17      4.29 o 
  -9   8   4       29.39       26.93      3.53 o 
  -8   8   4      318.30      329.13      7.26 o 
  -7   8   4      691.57      680.84     12.12 o 
  -6   8   4      543.80      521.98      8.80 o 
  -5   8   4       99.78       84.99      2.65 o 
  -4   8   4      361.99      368.66      4.03 o 
  -3   8   4      465.39      431.63      5.19 o 
  -2   8   4       35.59       36.59      0.91 o 
  -1   8   4       36.73       31.78      1.03 o 
   0   8   4      805.13      823.19      6.25 o 
   1   8   4     2942.66     3140.15     21.81 o 
   2   8   4      335.24      330.12      4.70 o 
   3   8   4      556.82      527.86      5.45 o 
   4   8   4        7.99        7.65      1.24 o 
   5   8   4        0.56        0.99      1.21 o 
   6   8   4      580.99      532.07      7.79 o 
   7   8   4       52.08       39.74      2.48 o 
   8   8   4        1.71        0.92      1.63 o 
   9   8   4        1.25       -0.44      1.88 o 
  10   8   4       18.06       16.17      3.22 o 
 -10   9   4       25.59       30.26      4.00 o 
  -9   9   4        9.82        0.91      3.96 o 
  -8   9   4        5.14        5.58      2.54 o 
  -7   9   4       21.05       19.65      2.41 o 
  -6   9   4      220.52      212.61      3.66 o 
  -5   9   4      107.34      113.29      2.68 o 
  -4   9   4      569.16      553.10      6.24 o 
  -3   9   4        1.08        1.37      1.30 o 
  -2   9   4      993.76     1027.53      7.98 o 
  -1   9   4     1171.68     1142.39      7.88 o 
   0   9   4      890.32      886.95      6.74 o 
   1   9   4      228.78      234.68      3.10 o 
   2   9   4       59.14       64.75      1.62 o 
   3   9   4        0.03        0.66      0.94 o 
   4   9   4       41.20       36.49      1.91 o 
   5   9   4       45.25       48.80      2.94 o 
   6   9   4      147.98      132.31      3.67 o 
   7   9   4      376.04      379.65      6.64 o 
   8   9   4       67.20       65.01      3.13 o 
   9   9   4       52.35       54.37      3.44 o 
  10   9   4       56.28       63.01      4.85 o 
 -10  10   4       17.76       21.68      3.82 o 
  -9  10   4        5.61        3.74      2.66 o 
  -8  10   4      183.60      187.79      9.84 o 
  -7  10   4        3.92        4.07      1.84 o 
  -6  10   4        4.63        6.21      1.37 o 
  -5  10   4      406.33      421.09      5.18 o 
  -4  10   4       97.14      100.51      2.22 o 
  -3  10   4      346.98      353.90      4.62 o 
  -2  10   4      168.12      158.99      2.04 o 
  -1  10   4      259.02      268.58      2.61 o 
   0  10   4      165.31      186.15      2.27 o 
   1  10   4     1369.87     1379.99     11.94 o 
   2  10   4       74.27       64.84      1.63 o 
   3  10   4      225.15      202.72      3.49 o 
   4  10   4      113.77      103.22      2.67 o 
   5  10   4      248.39      231.69      4.57 o 
   6  10   4      334.18      345.42      6.02 o 
   7  10   4       58.96       62.50      2.97 o 
   8  10   4       19.26       26.71      2.32 o 
   9  10   4        1.82       -0.48      2.33 o 
  10  10   4       64.70       75.00      8.04 o 
  -9  11   4       34.48       42.32      4.18 o 
  -8  11   4      194.98      208.99      9.66 o 
  -7  11   4       14.12       14.94      2.85 o 
  -6  11   4      107.71      110.68      3.06 o 
  -5  11   4      150.08      151.39      2.94 o 
  -4  11   4       60.36       53.42      1.77 o 
  -3  11   4       34.25       37.63      1.40 o 
  -2  11   4       83.58       87.28      1.64 o 
  -1  11   4      646.00      680.69      5.59 o 
   0  11   4       86.71       97.41      1.84 o 
   1  11   4      276.65      247.80      3.35 o 
   2  11   4      385.28      370.32      4.10 o 
   3  11   4      152.31      143.10      2.79 o 
   4  11   4      625.76      610.13      7.37 o 
   5  11   4       91.79      100.59      3.18 o 
   6  11   4      166.44      143.84      4.45 o 
   7  11   4        0.67       -0.38      1.47 o 
   8  11   4       57.13       63.64      4.25 o 
   9  11   4       33.53       34.71      3.67 o 
  -9  12   4       50.40       54.48      5.43 o 
  -8  12   4        1.34        1.08      2.53 o 
  -7  12   4        5.53        5.13      2.04 o 
  -6  12   4      147.88      135.93      3.40 o 
  -5  12   4        0.00        1.23      1.17 o 
  -4  12   4      344.35      314.13      4.21 o 
  -3  12   4      259.50      236.29      3.45 o 
  -2  12   4        0.05        0.49      0.93 o 
  -1  12   4      398.57      394.46      4.01 o 
   0  12   4      389.52      372.80      3.92 o 
   1  12   4        0.06       -0.38      1.03 o 
   2  12   4       11.02       13.48      1.25 o 
   3  12   4        0.90       -0.35      1.00 o 
   4  12   4        2.16       -0.03      1.07 o 
   5  12   4       89.83       83.04      2.77 o 
   6  12   4      809.85      804.37     10.52 o 
   7  12   4       70.85       76.72      4.38 o 
   8  12   4       34.30       39.15      3.15 o 
   9  12   4       33.20       40.87      3.15 o 
  -9  13   4       27.80       31.04      4.87 o 
  -8  13   4       17.45       14.46      3.98 o 
  -7  13   4        5.91        4.52      2.94 o 
  -6  13   4        0.00       -0.28      1.42 o 
  -5  13   4      638.49      585.60      7.42 o 
  -4  13   4      231.72      215.76      3.45 o 
  -3  13   4       67.83       66.96      2.36 o 
  -2  13   4        2.10        0.54      0.98 o 
  -1  13   4      119.51      122.98      2.14 o 
   0  13   4      120.65      122.18      2.20 o 
   1  13   4        0.13       -0.51      0.68 o 
   2  13   4      126.31      120.49      2.90 o 
   3  13   4       80.43       82.13      2.31 o 
   4  13   4       25.30       22.31      1.58 o 
   5  13   4       51.49       44.94      2.06 o 
   6  13   4       62.52       62.00      2.64 o 
   7  13   4      190.68      196.08      7.06 o 
   8  13   4       11.32       13.19      2.27 o 
   9  13   4       17.78       32.34      2.97 o 
  -9  14   4        0.71       -1.24      3.39 o 
  -8  14   4       25.03       19.94      5.61 o 
  -7  14   4       79.27       91.40      4.83 o 
  -6  14   4        3.23       -0.61      2.10 o 
  -5  14   4      154.32      123.77      3.36 o 
  -4  14   4       42.96       41.61      2.65 o 
  -3  14   4       51.27       45.09      1.74 o 
  -2  14   4      191.09      186.59      3.17 o 
  -1  14   4      170.57      196.65      2.80 o 
   0  14   4      306.89      300.24      3.60 o 
   1  14   4       54.40       58.73      1.94 o 
   2  14   4      188.98      165.35      3.08 o 
   3  14   4       80.24       73.25      2.31 o 
   4  14   4        8.56        8.72      1.39 o 
   5  14   4       33.95       33.96      1.88 o 
   6  14   4       21.39        9.60      1.90 o 
   7  14   4       24.98       22.98      2.38 o 
   8  14   4       19.35       17.80      2.51 o 
  -8  15   4       42.58       41.58      4.02 o 
  -7  15   4       77.95       73.46      4.58 o 
  -6  15   4        5.06        2.62      2.23 o 
  -5  15   4       26.11       21.35      1.88 o 
  -4  15   4        0.05       -1.85      1.23 o 
  -3  15   4       12.38       12.29      1.29 o 
  -2  15   4        0.36        0.95      1.10 o 
  -1  15   4       37.26       37.53      1.46 o 
   0  15   4      148.32      140.32      2.47 o 
   1  15   4       76.54       76.54      2.24 o 
   2  15   4      617.31      580.74      6.62 o 
   3  15   4      555.23      515.54      6.24 o 
   4  15   4       10.77        8.83      1.37 o 
   5  15   4       10.41        9.23      1.45 o 
   6  15   4        1.16       -0.76      1.55 o 
   7  15   4        2.36        1.87      1.81 o 
   8  15   4       53.93       66.34      4.66 o 
  -8  16   4       28.39       33.62      3.91 o 
  -7  16   4        0.21       -2.55      2.24 o 
  -6  16   4       80.74       80.27      7.81 o 
  -5  16   4        0.34       -2.41      1.61 o 
  -4  16   4        5.68        4.34      1.46 o 
  -3  16   4       72.62       78.97      2.81 o 
  -2  16   4       63.90       57.11      2.07 o 
  -1  16   4      275.55      283.92      3.93 o 
   0  16   4      162.05      155.23      2.64 o 
   1  16   4       59.30       50.24      2.67 o 
   2  16   4       33.89       37.45      1.83 o 
   3  16   4       13.61       18.02      1.56 o 
   4  16   4       22.10       23.35      1.69 o 
   5  16   4       63.94       46.72      3.03 o 
   6  16   4       34.03       33.05      2.50 o 
   7  16   4       10.08        9.74      2.14 o 
   8  16   4       50.57       48.65      3.91 o 
  -7  17   4        1.07       -1.82      2.39 o 
  -6  17   4      130.78      147.77      5.97 o 
  -5  17   4       85.77       83.95      4.42 o 
  -4  17   4      206.32      188.18      4.66 o 
  -3  17   4       76.08       57.73      2.62 o 
  -2  17   4       21.34       25.36      1.66 o 
  -1  17   4      200.53      213.19      4.29 o 
   0  17   4       32.25       32.33      1.51 o 
   1  17   4       54.10       61.76      2.37 o 
   2  17   4       21.09       19.89      2.00 o 
   3  17   4      369.98      338.22      4.95 o 
   4  17   4        5.87        4.40      1.55 o 
   5  17   4       24.43       34.84      2.26 o 
   6  17   4        2.63        2.18      1.75 o 
   7  17   4       11.38       16.70      2.36 o 
  -7  18   4        8.98        5.49      2.94 o 
  -6  18   4        6.69       10.06      2.85 o 
  -5  18   4       11.32        7.06      2.53 o 
  -4  18   4        3.64        0.96      1.52 o 
  -3  18   4      330.24      327.02      7.06 o 
  -2  18   4        4.67        2.87      1.42 o 
  -1  18   4        0.71        0.92      1.22 o 
   0  18   4      398.76      385.53      4.91 o 
   1  18   4      113.40      111.89      3.03 o 
   2  18   4        0.63       -1.40      1.17 o 
   3  18   4        0.63        0.51      1.39 o 
   4  18   4        2.36        0.76      1.46 o 
   5  18   4       67.02       64.38      2.85 o 
   6  18   4        8.97        3.72      1.94 o 
   7  18   4       12.48       18.16      3.62 o 
  -6  19   4      158.02      173.48      6.62 o 
  -5  19   4       17.23       15.28      2.98 o 
  -4  19   4       92.99       80.15      3.59 o 
  -3  19   4       81.99       86.70      4.63 o 
  -2  19   4        6.75        6.99      1.66 o 
  -1  19   4        1.06       -0.54      1.37 o 
   0  19   4       75.08       86.79      2.66 o 
   1  19   4       56.46       55.83      2.69 o 
   2  19   4        7.33        4.65      1.36 o 
   3  19   4        1.77       -0.62      1.41 o 
   4  19   4        2.77        3.61      1.60 o 
   5  19   4       43.29       40.99      2.56 o 
   6  19   4       34.17       34.46      2.52 o 
  -5  20   4       49.83       55.00      5.57 o 
  -4  20   4       62.93       54.87      3.92 o 
  -3  20   4       54.45       56.10      3.31 o 
  -2  20   4      127.80      144.96      4.00 o 
  -1  20   4        5.44        7.24      1.64 o 
   0  20   4       80.32       82.46      2.69 o 
   1  20   4        4.44        4.44      1.43 o 
   2  20   4       32.58       36.69      2.20 o 
   3  20   4       31.95       31.79      2.21 o 
   4  20   4        6.65        9.87      1.83 o 
   5  20   4      113.91      105.28      4.14 o 
  -5  21   4        9.96       19.31      3.20 o 
  -4  21   4       73.94       94.03      4.85 o 
  -3  21   4        1.24        2.33      2.91 o 
  -2  21   4       41.47       51.27      3.59 o 
  -1  21   4        7.57        5.23      1.76 o 
   0  21   4       61.51       61.02      2.93 o 
   1  21   4       24.22       32.82      2.22 o 
   2  21   4       47.50       49.43      2.77 o 
   3  21   4       46.88       40.38      2.46 o 
   4  21   4       33.37       46.63      2.66 o 
  -4  22   4        8.58       17.64      3.18 o 
  -3  22   4       90.21       99.22      4.18 o 
  -2  22   4        2.81        1.18      1.79 o 
  -1  22   4        0.10       -0.44      1.88 o 
   0  22   4       14.06       16.99      2.39 o 
   1  22   4        1.65        3.80      1.67 o 
   2  22   4       25.36       25.59      2.63 o 
   3  22   4       32.49       35.92      2.43 o 
  -2  23   4        0.00       -2.03      2.31 o 
  -1  23   4       15.19       17.44      2.58 o 
   0  23   4      140.33      147.97      4.80 o 
   1  23   4       83.18       92.06      4.20 o 
   2  23   4       25.30       19.53      2.43 o 
 -11   1   5        0.39       -0.63      3.29 o 
 -10   1   5       48.42       70.88      5.98 o 
  -9   1   5       82.76       77.18      5.88 o 
  -8   1   5       41.22       38.35      3.13 o 
  -7   1   5       12.75       12.69      1.70 o 
  -6   1   5      250.51      251.00      4.08 o 
  -5   1   5      195.84      203.87      3.00 o 
  -4   1   5     2748.22     2843.83     21.47 o 
  -3   1   5     2343.29     2354.21     16.63 o 
  -2   1   5     1063.10     1099.87      6.96 o 
  -1   1   5       75.68       81.25      1.07 o 
   0   1   5     6339.47     6305.98     36.66 o 
   1   1   5        1.22        3.26      0.52 o 
   2   1   5      561.90      614.15      4.66 o 
   3   1   5      166.89      163.91      2.00 o 
   4   1   5       79.16       86.11      1.69 o 
   5   1   5      697.65      672.15      6.59 o 
   6   1   5     2019.59     1962.27     17.09 o 
   7   1   5     1356.69     1290.77     13.68 o 
   8   1   5      153.19      151.79      4.41 o 
   9   1   5       46.15       45.26      2.72 o 
  10   1   5        4.56        4.94      2.13 o 
 -10   2   5       11.45       23.88      5.83 o 
  -9   2   5        0.77       -3.04      2.37 o 
  -8   2   5        0.06        0.10      1.73 o 
  -7   2   5      332.10      374.22      6.29 o 
  -6   2   5       55.16       53.37      1.83 o 
  -5   2   5       71.80       79.48      1.85 o 
  -4   2   5      261.66      244.43      2.86 o 
  -3   2   5      509.79      570.00      4.77 o 
  -2   2   5     3689.24     3812.09     26.04 o 
  -1   2   5       56.28       77.84      0.90 o 
   0   2   5      166.61      167.78      1.80 o 
   1   2   5      622.64      599.35      4.90 o 
   2   2   5       77.95       71.93      1.32 o 
   3   2   5      396.06      462.74      4.05 o 
   4   2   5       30.25       35.90      1.33 o 
   5   2   5      745.55      724.62      6.47 o 
   6   2   5      280.64      272.68      4.69 o 
   7   2   5        5.87        6.89      1.61 o 
   8   2   5       54.83       52.89      2.94 o 
   9   2   5       80.94       78.62      3.64 o 
  10   2   5       34.51       32.62      2.70 o 
 -10   3   5        6.96       11.60      3.74 o 
  -9   3   5      116.75      118.46      5.03 o 
  -8   3   5        0.68       -0.08      1.64 o 
  -7   3   5       69.38       67.38      3.09 o 
  -6   3   5        8.80        6.80      1.23 o 
  -5   3   5       29.75       27.62      1.59 o 
  -4   3   5     1846.44     1961.80     14.27 o 
  -3   3   5     1885.98     1934.64     14.77 o 
  -2   3   5       94.38       85.04      2.78 o 
  -1   3   5     2504.58     2558.68     15.29 o 
   0   3   5      899.03      971.89      7.75 o 
   1   3   5       15.31       20.18      0.78 o 
   2   3   5     1405.29     1492.07     10.37 o 
   3   3   5       88.79      102.60      1.71 o 
   4   3   5       50.87       44.23      1.29 o 
   5   3   5      193.57      184.72      2.59 o 
   6   3   5      109.10      113.79      2.56 o 
   7   3   5       80.10       72.92      2.82 o 
   8   3   5        3.01       -1.56      1.43 o 
   9   3   5      223.88      201.81      5.38 o 
  10   3   5       15.35       13.51      2.40 o 
 -10   4   5        1.44       -3.64      4.55 o 
  -9   4   5        1.23        1.44      2.17 o 
  -8   4   5      118.77      112.47      4.17 o 
  -7   4   5       55.52       57.74      2.90 o 
  -6   4   5      148.61      150.56      3.46 o 
  -5   4   5       95.93       89.05      2.00 o 
  -4   4   5        3.50        7.45      1.60 o 
  -3   4   5      830.28      849.56      6.70 o 
  -2   4   5      187.47      230.46      2.42 o 
  -1   4   5       31.34       33.46      0.84 o 
   0   4   5        0.97        0.27      0.46 o 
   1   4   5      934.01      976.24     12.08 o 
   2   4   5      251.88      227.73      2.41 o 
   3   4   5     1436.25     1515.03     11.27 o 
   4   4   5      119.37      112.58      1.79 o 
   5   4   5      169.61      161.53      2.75 o 
   6   4   5      128.20      128.55      2.69 o 
   7   4   5      221.55      199.87      4.27 o 
   8   4   5       38.79       38.61      2.39 o 
   9   4   5        6.81        7.30      2.02 o 
  10   4   5       17.85       17.89      2.56 o 
 -10   5   5       18.19       16.58      6.08 o 
  -9   5   5      106.12      114.44      5.08 o 
  -8   5   5      107.47      120.58      7.65 o 
  -7   5   5      230.06      218.25      5.24 o 
  -6   5   5      291.72      283.87      4.82 o 
  -5   5   5      136.96      136.10      2.24 o 
  -4   5   5      506.89      545.32      4.82 o 
  -3   5   5      930.50     1006.51      8.36 o 
  -2   5   5     1738.97     1848.04     12.53 o 
  -1   5   5      407.75      411.87      3.38 o 
   0   5   5       68.13       57.45      1.10 o 
   1   5   5      115.78      143.13      1.93 o 
   2   5   5      354.17      379.11      3.62 o 
   3   5   5      918.03      946.05      7.95 o 
   4   5   5       29.68       30.75      1.33 o 
   5   5   5      248.00      240.97      3.80 o 
   6   5   5        8.51        9.10      1.63 o 
   7   5   5      200.23      189.02      3.93 o 
   8   5   5       33.13       37.62      2.37 o 
   9   5   5      120.20      112.35      4.99 o 
  10   5   5        8.47       10.09      2.94 o 
 -10   6   5       94.68      110.46      5.65 o 
  -9   6   5       10.38       12.62      2.71 o 
  -8   6   5       89.72       92.25      4.50 o 
  -7   6   5        0.01        0.11      1.62 o 
  -6   6   5      561.11      535.49     10.88 o 
  -5   6   5       47.48       40.08      1.56 o 
  -4   6   5      181.58      220.85      2.89 o 
  -3   6   5        9.13        6.48      0.69 o 
  -2   6   5      699.29      757.29      7.38 o 
  -1   6   5       11.22       15.06      0.61 o 
   0   6   5      628.88      649.45      5.09 o 
   1   6   5       21.16       32.46      1.06 o 
   2   6   5       11.12        9.37      0.74 o 
   3   6   5      444.03      422.88      5.59 o 
   4   6   5      169.43      214.79      3.31 o 
   5   6   5        7.50        7.76      1.45 o 
   6   6   5      168.88      152.17      3.91 o 
   7   6   5        1.33       -0.91      1.54 o 
   8   6   5        5.37        5.93      1.86 o 
   9   6   5       82.84       82.50      3.37 o 
  10   6   5       49.79       56.59      3.49 o 
 -10   7   5       44.97       46.75      4.41 o 
  -9   7   5       15.67       13.92      2.54 o 
  -8   7   5      609.94      626.87     12.04 o 
  -7   7   5     1028.28      967.87     13.60 o 
  -6   7   5        2.25        4.32      1.32 o 
  -5   7   5       54.11       61.48      2.15 o 
  -4   7   5      385.25      406.46      4.98 o 
  -3   7   5      106.88      126.35      2.54 o 
  -2   7   5       39.74       49.41      1.21 o 
  -1   7   5       84.80       78.66      1.22 o 
   0   7   5      300.77      312.68      2.99 o 
   1   7   5        4.24       11.20      1.21 o 
   2   7   5       65.33       72.17      1.64 o 
   3   7   5        6.63        5.27      0.89 o 
   4   7   5        0.74       -0.77      0.77 o 
   5   7   5      146.46      150.75      3.60 o 
   6   7   5      187.83      178.81      4.27 o 
   7   7   5        0.35       -1.96      1.45 o 
   8   7   5       28.07       30.03      2.43 o 
   9   7   5       80.49       74.64      3.47 o 
  10   7   5       11.83       11.92      2.46 o 
 -10   8   5      123.98      127.58      6.21 o 
  -9   8   5       27.26       19.91      3.41 o 
  -8   8   5       84.98       74.22      4.25 o 
  -7   8   5       29.30       31.95      2.99 o 
  -6   8   5       16.02       16.12      1.64 o 
  -5   8   5      399.49      387.05      6.61 o 
  -4   8   5       18.69       22.91      1.17 o 
  -3   8   5       19.57       25.81      1.17 o 
  -2   8   5       33.44       34.84      1.09 o 
  -1   8   5      114.25      130.04      1.62 o 
   0   8   5       87.10       78.75      1.44 o 
   1   8   5       32.71       31.39      1.01 o 
   2   8   5      650.50      703.79      5.84 o 
   3   8   5        8.26       12.54      1.03 o 
   4   8   5      120.59      115.23      3.21 o 
   5   8   5       90.20       84.75      2.90 o 
   6   8   5      170.55      164.38      4.49 o 
   7   8   5      395.59      366.35      6.59 o 
   8   8   5       99.29       90.42      3.60 o 
   9   8   5        3.98        3.69      2.18 o 
  10   8   5       12.46       13.40      2.48 o 
 -10   9   5        0.99       -0.66      2.80 o 
  -9   9   5      219.35      244.91      7.99 o 
  -8   9   5        7.21        2.94      3.33 o 
  -7   9   5        3.87        3.27      1.99 o 
  -6   9   5      611.80      574.32      7.95 o 
  -5   9   5       58.64       48.04      1.84 o 
  -4   9   5       84.69       73.76      1.90 o 
  -3   9   5       36.25       43.44      1.45 o 
  -2   9   5       21.62       21.19      1.12 o 
  -1   9   5        0.54        0.83      0.52 o 
   0   9   5      617.38      647.28      5.02 o 
   1   9   5      278.10      278.21      2.93 o 
   2   9   5      269.44      281.06      3.29 o 
   3   9   5      313.44      333.86      4.41 o 
   4   9   5        1.96        1.15      1.23 o 
   5   9   5       52.90       50.39      2.37 o 
   6   9   5       23.59       15.27      1.87 o 
   7   9   5      191.70      166.96      4.38 o 
   8   9   5       53.50       54.52      2.96 o 
   9   9   5       52.53       45.57      3.48 o 
  10   9   5        3.60        6.67      2.64 o 
  -9  10   5      247.31      255.62      8.39 o 
  -8  10   5        0.38       -1.17      3.63 o 
  -7  10   5       15.21       13.60      1.93 o 
  -6  10   5        1.77        1.71      1.45 o 
  -5  10   5       64.27       68.46      2.17 o 
  -4  10   5       74.83       94.20      2.25 o 
  -3  10   5      510.68      539.26      5.71 o 
  -2  10   5      139.30      128.73      2.19 o 
  -1  10   5       25.85       42.65      1.07 o 
   0  10   5     1507.49     1555.53     10.12 o 
   1  10   5      107.70      120.60      1.80 o 
   2  10   5        2.88        5.02      0.80 o 
   3  10   5      176.20      175.77      3.36 o 
   4  10   5      283.03      250.84      4.67 o 
   5  10   5       72.44       66.16      2.69 o 
   6  10   5       32.27       37.31      2.87 o 
   7  10   5       13.55       15.15      1.96 o 
   8  10   5       43.09       46.79      2.83 o 
   9  10   5       47.16       51.59      3.43 o 
  -9  11   5       21.69       21.55      3.62 o 
  -8  11   5       18.43       14.42      3.18 o 
  -7  11   5        4.83        2.46      1.59 o 
  -6  11   5       85.65       90.42      3.28 o 
  -5  11   5       60.66       65.99      2.39 o 
  -4  11   5        1.37       -0.58      0.82 o 
  -3  11   5       17.59       21.09      1.17 o 
  -2  11   5      229.98      249.37      3.11 o 
  -1  11   5       32.75       31.77      1.03 o 
   0  11   5      326.42      311.75      3.10 o 
   1  11   5      209.83      204.87      2.77 o 
   2  11   5      384.61      376.01      4.70 o 
   3  11   5      512.76      500.86      6.34 o 
   4  11   5      117.22      101.86      3.10 o 
   5  11   5       26.84       35.53      2.15 o 
   6  11   5       28.78       31.00      2.26 o 
   7  11   5        3.37        2.52      1.81 o 
   8  11   5        5.51        4.97      1.86 o 
   9  11   5       17.50       21.14      3.63 o 
  -9  12   5       26.44       27.04      3.90 o 
  -8  12   5      111.56      117.75      5.79 o 
  -7  12   5       20.71       24.92      2.28 o 
  -6  12   5      177.53      168.50      4.32 o 
  -5  12   5        7.61        7.37      1.57 o 
  -4  12   5      135.21      146.28      2.68 o 
  -3  12   5       53.22       55.97      1.75 o 
  -2  12   5      565.07      524.54      5.15 o 
  -1  12   5        0.42       -0.44      0.75 o 
   0  12   5       13.14       11.01      1.01 o 
   1  12   5     1619.60     1526.34     11.85 o 
   2  12   5      444.21      419.71      5.51 o 
   3  12   5       12.19       16.73      1.42 o 
   4  12   5       11.64       16.45      1.58 o 
   5  12   5       78.01       67.34      2.79 o 
   6  12   5        9.57       12.26      1.84 o 
   7  12   5       64.70       64.03      3.00 o 
   8  12   5        0.21       -2.82      1.88 o 
   9  12   5       22.61       23.70      3.03 o 
  -9  13   5       34.06       47.41      4.66 o 
  -8  13   5        2.02        3.43      2.70 o 
  -7  13   5       29.08       32.44      3.83 o 
  -6  13   5        8.10        3.67      1.59 o 
  -5  13   5       99.12       75.50      2.94 o 
  -4  13   5        0.31       -1.36      0.91 o 
  -3  13   5       80.28       74.30      2.01 o 
  -2  13   5      222.03      231.86      3.17 o 
  -1  13   5      559.54      561.66      5.17 o 
   0  13   5      452.08      440.90      4.59 o 
   1  13   5      434.38      414.27      4.47 o 
   2  13   5      174.11      178.37      3.23 o 
   3  13   5      288.26      264.49      4.11 o 
   4  13   5      162.01      162.17      3.34 o 
   5  13   5       15.75       16.85      1.73 o 
   6  13   5        0.48        1.71      1.63 o 
   7  13   5        0.74        1.13      1.68 o 
   8  13   5       82.80       84.73      3.86 o 
  -8  14   5        0.86       -1.25      3.21 o 
  -7  14   5        0.66       -0.36      1.97 o 
  -6  14   5       55.83       45.55      2.65 o 
  -5  14   5       15.32       11.50      1.98 o 
  -4  14   5       63.58       55.31      2.26 o 
  -3  14   5      302.77      280.58      3.84 o 
  -2  14   5       79.21       92.68      3.04 o 
  -1  14   5       47.78       53.30      1.83 o 
   0  14   5      803.18      760.32      6.87 o 
   1  14   5      170.36      161.46      2.69 o 
   2  14   5      205.98      208.68      5.53 o 
   3  14   5        0.18        0.29      1.18 o 
   4  14   5      483.51      430.00      6.19 o 
   5  14   5        1.04       -1.89      1.26 o 
   6  14   5        0.25       -1.54      1.38 o 
   7  14   5       11.80        9.80      2.10 o 
   8  14   5        5.69        7.60      2.51 o 
  -8  15   5        0.28        3.41      2.70 o 
  -7  15   5        0.76        0.72      2.26 o 
  -6  15   5       74.03       63.19      3.92 o 
  -5  15   5       17.77       20.36      2.21 o 
  -4  15   5      148.52      139.68      3.47 o 
  -3  15   5      102.57       86.56      2.36 o 
  -2  15   5       41.98       38.42      1.81 o 
  -1  15   5       50.94       46.08      2.40 o 
   0  15   5      126.77      123.39      2.39 o 
   1  15   5        6.59       10.35      1.26 o 
   2  15   5      435.96      416.06      5.93 o 
   3  15   5       16.99       18.87      1.60 o 
   4  15   5      285.48      252.18      4.30 o 
   5  15   5      111.25      100.75      3.14 o 
   6  15   5       21.71       22.34      2.30 o 
   7  15   5       10.06       12.17      2.24 o 
   8  15   5       15.19       18.15      2.58 o 
  -7  16   5        4.80        0.10      2.46 o 
  -6  16   5        0.04       -1.15      2.11 o 
  -5  16   5      189.03      174.50      4.83 o 
  -4  16   5      118.13      106.91      3.71 o 
  -3  16   5      506.40      447.39      6.20 o 
  -2  16   5      224.77      204.79      3.61 o 
  -1  16   5      975.83      919.25      8.72 o 
   0  16   5        2.30       -0.08      1.13 o 
   1  16   5        0.79       -1.04      1.11 o 
   2  16   5       81.59       85.23      2.56 o 
   3  16   5      574.88      557.17      6.80 o 
   4  16   5      144.74      146.40      4.00 o 
   5  16   5       64.42       74.81      2.68 o 
   6  16   5        1.08        1.84      1.79 o 
   7  16   5       53.73       56.74      3.28 o 
  -7  17   5        3.74        4.44      2.65 o 
  -6  17   5       34.58       32.85      4.22 o 
  -5  17   5        4.14        6.43      2.39 o 
  -4  17   5        1.40        3.53      1.76 o 
  -3  17   5       14.85       13.49      1.60 o 
  -2  17   5       93.02       82.05      2.50 o 
  -1  17   5      688.48      692.67      7.20 o 
   0  17   5       70.69       72.76      3.34 o 
   1  17   5      190.38      189.02      3.33 o 
   2  17   5        1.92        2.07      1.26 o 
   3  17   5        4.24        4.01      1.37 o 
   4  17   5       27.80       25.37      1.85 o 
   5  17   5       57.41       66.08      2.87 o 
   6  17   5       47.92       46.20      2.92 o 
   7  17   5        0.35       -0.31      1.90 o 
  -6  18   5        5.18        8.74      2.74 o 
  -5  18   5        4.48        8.73      4.37 o 
  -4  18   5        5.20        4.43      1.81 o 
  -3  18   5        5.67        6.34      1.62 o 
  -2  18   5       14.30       12.82      1.64 o 
  -1  18   5       60.62       60.77      2.12 o 
   0  18   5       88.60       80.67      2.56 o 
   1  18   5       86.10       79.56      2.38 o 
   2  18   5        1.85        1.86      1.31 o 
   3  18   5       54.98       43.23      3.03 o 
   4  18   5        5.11        7.97      1.69 o 
   5  18   5       14.77       20.90      2.12 o 
   6  18   5        1.80        1.64      1.85 o 
  -6  19   5        2.73        5.55      2.77 o 
  -5  19   5        2.87        4.17      2.48 o 
  -4  19   5       57.21       42.01      2.91 o 
  -3  19   5       43.34       47.88      3.02 o 
  -2  19   5        2.31       -0.78      1.38 o 
  -1  19   5        1.39        2.09      1.38 o 
   0  19   5      119.17      127.93      3.09 o 
   1  19   5       23.83       25.20      1.79 o 
   2  19   5       33.15       35.17      2.12 o 
   3  19   5       39.87       40.45      2.37 o 
   4  19   5        2.18        5.18      1.71 o 
   5  19   5       88.49       99.56      3.55 o 
   6  19   5        4.95        9.78      2.59 o 
  -5  20   5      221.70      245.03      7.61 o 
  -4  20   5       77.88       80.84      6.67 o 
  -3  20   5       60.61       48.85      3.10 o 
  -2  20   5       14.08       17.81      1.89 o 
  -1  20   5       33.32       43.93      2.57 o 
   0  20   5       12.18       12.68      1.61 o 
   1  20   5        1.66        2.89      1.41 o 
   2  20   5        5.65        5.59      1.53 o 
   3  20   5       21.09       23.97      2.13 o 
   4  20   5        4.43        1.39      1.67 o 
   5  20   5        8.58        7.79      1.97 o 
  -4  21   5        0.13       -2.28      3.08 o 
  -3  21   5        0.75        0.31      2.02 o 
  -2  21   5       68.22       68.81      3.09 o 
  -1  21   5        7.43       12.59      2.06 o 
   0  21   5        1.68        3.24      1.59 o 
   1  21   5       15.15       16.30      1.77 o 
   2  21   5        0.10        1.05      1.59 o 
   3  21   5       60.12       60.62      2.84 o 
   4  21   5      266.75      315.07      7.66 o 
  -3  22   5       29.50       32.12      3.50 o 
  -2  22   5        6.38        4.21      2.54 o 
  -1  22   5       18.29       19.22      2.24 o 
   0  22   5        2.46        1.61      1.85 o 
   1  22   5       17.13       25.53      2.20 o 
   2  22   5        3.46        4.35      2.34 o 
   3  22   5        1.37       -0.32      1.91 o 
  -1  23   5       94.75       99.96      4.29 o 
   0  23   5        3.13        3.40      2.20 o 
 -10   0   6      107.29      114.33     10.25 o 
  -9   0   6       20.44       20.13      5.64 o 
  -8   0   6        8.87        3.95      2.72 o 
  -7   0   6       62.67       62.77      4.87 o 
  -6   0   6      175.71      180.04      4.74 o 
  -5   0   6      184.24      194.93      4.58 o 
  -4   0   6      261.85      279.60      5.34 o 
  -3   0   6      914.36     1012.77     13.68 o 
  -2   0   6      103.19       80.19      2.07 o 
  -1   0   6       32.64       36.02      1.12 o 
   0   0   6     8915.13     8751.35     78.81 o 
   1   0   6      121.78      140.50      2.42 o 
   2   0   6     1896.47     1800.41     16.10 o 
   3   0   6       21.88        9.31      1.04 o 
   4   0   6       58.66       51.22      1.82 o 
   5   0   6      618.10      594.70      7.60 o 
   6   0   6      476.26      457.08      6.65 o 
   7   0   6      104.11      123.51      4.98 o 
   8   0   6        2.44       -1.83      2.34 o 
   9   0   6        5.63        9.57      2.75 o 
  10   0   6        2.45        3.42      2.72 o 
 -10   1   6        5.55        3.69      3.22 o 
  -9   1   6        3.97        4.23      3.05 o 
  -8   1   6        0.52        0.14      1.85 o 
  -7   1   6        9.21        7.39      1.57 o 
  -6   1   6      477.24      445.89      6.68 o 
  -5   1   6        2.10        1.02      1.05 o 
  -4   1   6       22.97       25.26      0.90 o 
  -3   1   6     1992.61     2057.82     15.68 o 
  -2   1   6       36.40       43.07      0.97 o 
  -1   1   6       70.28       70.72      1.72 o 
   0   1   6       79.80      113.12      1.43 o 
   1   1   6      426.44      481.70      3.85 o 
   2   1   6      336.62      353.29      3.19 o 
   3   1   6        0.63       -0.81      0.58 o 
   4   1   6       10.18       10.39      0.83 o 
   5   1   6     1371.55     1306.57      9.91 o 
   6   1   6        9.92       12.86      1.90 o 
   7   1   6       21.00       17.22      1.82 o 
   8   1   6       15.95       17.29      2.05 o 
   9   1   6       15.62       12.82      2.08 o 
  10   1   6        2.64        2.80      1.97 o 
 -10   2   6       10.82       13.87      5.08 o 
  -9   2   6        6.58        4.51      3.06 o 
  -8   2   6       26.58       22.22      2.91 o 
  -7   2   6       23.26       20.82      1.96 o 
  -6   2   6     1165.95     1117.80     12.94 o 
  -5   2   6      542.20      572.59      6.59 o 
  -4   2   6      528.58      553.25      5.28 o 
  -3   2   6      868.61      935.36      7.31 o 
  -2   2   6      493.79      508.98      4.04 o 
  -1   2   6      712.23      750.78      8.85 o 
   0   2   6     1035.80      997.85      6.84 o 
   1   2   6     4678.37     4742.93     32.21 o 
   2   2   6     1405.31     1479.12      9.96 o 
   3   2   6      740.26      778.94      5.92 o 
   4   2   6      931.69      896.91      7.11 o 
   5   2   6       93.33       92.03      2.00 o 
   6   2   6        1.61        0.52      1.13 o 
   7   2   6      359.85      360.61      5.79 o 
   8   2   6       14.79       13.14      2.08 o 
   9   2   6      132.10      129.96      4.08 o 
  10   2   6        0.64        1.53      1.86 o 
 -10   3   6        0.83       -1.00      2.91 o 
  -9   3   6        0.33       -0.33      2.59 o 
  -8   3   6      205.86      183.38      7.21 o 
  -7   3   6       39.56       35.63      2.28 o 
  -6   3   6     1203.72     1158.08     13.35 o 
  -5   3   6       28.03       29.84      1.77 o 
  -4   3   6       45.04       49.15      1.28 o 
  -3   3   6        2.38        3.27      0.60 o 
  -2   3   6     1694.06     1773.83     11.44 o 
  -1   3   6     1379.56     1447.57      9.05 o 
   0   3   6        6.27        6.39      0.61 o 
   1   3   6        4.02        2.03      0.59 o 
   2   3   6     1680.86     1810.22     12.48 o 
   3   3   6      297.73      286.41      2.98 o 
   4   3   6     1463.35     1364.72     10.06 o 
   5   3   6        5.34        5.36      1.08 o 
   6   3   6      848.07      842.24      8.29 o 
   7   3   6       74.55       65.34      3.26 o 
   8   3   6       94.95       97.37      3.77 o 
   9   3   6        2.57        0.58      1.84 o 
  10   3   6        6.77        3.78      1.95 o 
 -10   4   6       41.90       34.56      4.86 o 
  -9   4   6       54.75       59.69      4.28 o 
  -8   4   6       88.38       98.08      3.88 o 
  -7   4   6        0.01       -2.12      1.41 o 
  -6   4   6     1744.60     1658.63     17.88 o 
  -5   4   6       96.88       95.52      2.87 o 
  -4   4   6      337.29      323.37      3.54 o 
  -3   4   6       68.59       74.49      1.54 o 
  -2   4   6      298.05      320.10      3.15 o 
  -1   4   6       32.88       35.07      1.29 o 
   0   4   6      274.68      262.43      2.74 o 
   1   4   6       57.30       57.02      1.26 o 
   2   4   6       89.93      115.60      1.76 o 
   3   4   6       29.24       28.04      1.02 o 
   4   4   6      175.20      188.53      2.52 o 
   5   4   6        1.05        0.99      1.01 o 
   6   4   6     1490.87     1393.10     13.40 o 
   7   4   6       20.13       19.93      1.72 o 
   8   4   6       49.81       48.92      2.57 o 
   9   4   6       72.39       72.22      3.54 o 
  10   4   6        2.76        0.37      2.25 o 
 -10   5   6        3.57        4.76      3.44 o 
  -9   5   6        2.38        4.06      2.24 o 
  -8   5   6      196.26      182.50      5.17 o 
  -7   5   6       80.00       82.10      3.50 o 
  -6   5   6      389.45      379.66      8.21 o 
  -5   5   6      534.50      492.30      6.18 o 
  -4   5   6        0.24       -0.01      0.63 o 
  -3   5   6       63.59       62.44      1.19 o 
  -2   5   6      439.10      478.71      4.07 o 
  -1   5   6     1108.43     1089.17      7.79 o 
   0   5   6      431.46      468.12      4.18 o 
   1   5   6      910.13     1016.53      7.91 o 
   2   5   6     1886.88     1984.32     13.65 o 
   3   5   6       15.79       22.47      0.94 o 
   4   5   6      195.91      185.38      2.85 o 
   5   5   6      508.84      490.90      5.44 o 
   6   5   6      180.98      186.20      4.09 o 
   7   5   6        0.07        1.08      1.31 o 
   8   5   6      470.80      429.99      6.90 o 
   9   5   6      109.49      108.39      4.33 o 
  10   5   6      100.68      121.15      4.69 o 
 -10   6   6       23.76       21.84      6.53 o 
  -9   6   6       13.10       13.76      2.76 o 
  -8   6   6      164.31      165.21      4.94 o 
  -7   6   6        5.59        3.37      1.82 o 
  -6   6   6      590.03      575.62      8.18 o 
  -5   6   6      224.77      217.40      3.81 o 
  -4   6   6      120.57      118.84      2.48 o 
  -3   6   6        2.94        0.45      0.50 o 
  -2   6   6        2.61       -0.29      0.46 o 
  -1   6   6       44.69       45.78      1.03 o 
   0   6   6        1.82       -0.48      0.52 o 
   1   6   6      292.70      263.42      2.91 o 
   2   6   6      177.89      180.71      2.50 o 
   3   6   6      543.59      577.18      4.96 o 
   4   6   6       33.68       31.87      1.46 o 
   5   6   6      430.97      410.25      5.50 o 
   6   6   6        0.08        0.00      1.21 o 
   7   6   6       31.83       41.85      2.23 o 
   8   6   6       33.57       30.03      2.29 o 
   9   6   6       34.52       38.37      3.10 o 
  10   6   6       63.94       65.41      3.80 o 
 -10   7   6        2.13       -3.42      3.71 o 
  -9   7   6       19.41       11.40      2.72 o 
  -8   7   6      273.77      267.00      7.32 o 
  -7   7   6        4.63        4.72      2.64 o 
  -6   7   6      273.78      252.33      5.14 o 
  -5   7   6       27.36       26.77      1.84 o 
  -4   7   6        0.58        0.68      0.83 o 
  -3   7   6        0.46        0.22      0.75 o 
  -2   7   6       11.62       17.28      0.77 o 
  -1   7   6       18.95       17.85      0.71 o 
   0   7   6       50.60       60.15      1.39 o 
   1   7   6        2.71        1.55      0.64 o 
   2   7   6       54.14       54.91      1.52 o 
   3   7   6       23.10       15.56      1.09 o 
   4   7   6       72.10       78.86      2.02 o 
   5   7   6        5.59        5.44      1.40 o 
   6   7   6       17.38       21.13      1.83 o 
   7   7   6      185.50      160.21      3.75 o 
   8   7   6       75.65       88.28      3.06 o 
   9   7   6       63.31       59.07      3.01 o 
  10   7   6       28.49       30.72      3.00 o 
 -10   8   6        3.37        6.81      3.04 o 
  -9   8   6       38.25       32.92      4.97 o 
  -8   8   6        8.97        4.87      2.33 o 
  -7   8   6       12.39       11.19      2.56 o 
  -6   8   6       18.64       18.03      1.79 o 
  -5   8   6        0.94       -0.24      1.48 o 
  -4   8   6      404.15      431.09      5.18 o 
  -3   8   6      506.36      479.54      5.27 o 
  -2   8   6       20.50       17.36      0.75 o 
  -1   8   6       65.26       78.78      1.21 o 
   0   8   6        0.06       -0.48      0.58 o 
   1   8   6      359.98      320.74      3.26 o 
   2   8   6      813.37      849.28      7.08 o 
   3   8   6      137.35      137.91      2.56 o 
   4   8   6      240.79      235.94      4.12 o 
   5   8   6      210.57      179.19      4.10 o 
   6   8   6      368.82      337.57      7.22 o 
   7   8   6       68.22       59.75      2.80 o 
   8   8   6       27.37       21.50      1.99 o 
   9   8   6        0.33        2.07      1.74 o 
  -9   9   6       33.95       40.49      5.98 o 
  -8   9   6        1.65        0.40      2.15 o 
  -7   9   6        3.92        7.00      2.72 o 
  -6   9   6        9.51        5.95      1.35 o 
  -5   9   6        2.73        1.74      0.80 o 
  -4   9   6      133.76      156.54      3.26 o 
  -3   9   6        0.01       -0.18      0.73 o 
  -2   9   6      213.04      229.28      2.83 o 
  -1   9   6      106.45       91.25      1.35 o 
   0   9   6        0.07       -0.89      0.60 o 
   1   9   6        3.40        1.82      0.70 o 
   2   9   6      143.06      148.42      2.20 o 
   3   9   6      175.06      180.16      3.55 o 
   4   9   6      311.78      330.13      5.51 o 
   5   9   6       10.14        9.05      1.70 o 
   6   9   6       86.78       78.11      3.12 o 
   7   9   6       17.33       15.12      2.04 o 
   8   9   6       13.55       13.79      1.97 o 
   9   9   6        1.65        1.54      1.83 o 
  -9  10   6       12.73       17.45      3.53 o 
  -8  10   6      164.91      179.29      7.62 o 
  -7  10   6       50.04       47.44      4.28 o 
  -6  10   6       36.31       33.13      2.64 o 
  -5  10   6       98.17       77.12      2.68 o 
  -4  10   6     1093.17     1057.22     10.94 o 
  -3  10   6       20.75       25.76      1.61 o 
  -2  10   6      325.40      337.45      3.70 o 
  -1  10   6      470.04      501.67      4.21 o 
   0  10   6        9.30        4.28      0.72 o 
   1  10   6      518.26      541.01      4.79 o 
   2  10   6        0.96        0.03      0.78 o 
   3  10   6        0.22       -0.33      1.19 o 
   4  10   6       47.87       37.32      2.13 o 
   5  10   6       12.00       21.03      1.92 o 
   6  10   6      266.65      247.32      5.22 o 
   7  10   6        8.79        4.19      1.71 o 
   8  10   6        0.18       -1.28      1.67 o 
   9  10   6        0.64       -1.30      1.61 o 
  -9  11   6       64.70       82.52      6.31 o 
  -8  11   6       14.06       14.51      3.17 o 
  -7  11   6        2.12        3.42      1.74 o 
  -6  11   6      282.49      280.26      7.33 o 
  -5  11   6      159.44      135.18      3.40 o 
  -4  11   6       10.90       13.58      1.39 o 
  -3  11   6       63.15       73.49      2.12 o 
  -2  11   6      136.38      124.86      2.33 o 
  -1  11   6      140.11      134.70      2.60 o 
   0  11   6       14.45       12.63      0.87 o 
   1  11   6        0.02       -0.74      0.68 o 
   2  11   6       42.19       42.90      2.16 o 
   3  11   6      375.79      381.54      9.27 o 
   4  11   6       53.42       58.20      2.55 o 
   5  11   6      212.39      199.33      5.36 o 
   6  11   6      322.89      270.03      5.56 o 
   7  11   6       71.01       78.51      3.27 o 
   8  11   6        1.36        2.02      1.84 o 
   9  11   6        5.18        3.53      2.37 o 
  -9  12   6       30.03       33.99      4.65 o 
  -8  12   6        5.58        8.20      3.07 o 
  -7  12   6        5.82        2.56      1.71 o 
  -6  12   6        0.53        2.02      1.50 o 
  -5  12   6       41.42       50.39      2.44 o 
  -4  12   6      155.43      148.12      3.02 o 
  -3  12   6      120.45      118.75      2.39 o 
  -2  12   6      172.16      165.33      2.62 o 
  -1  12   6       55.79       72.01      2.13 o 
   0  12   6     2134.93     2120.93     14.24 o 
   1  12   6     1224.94     1213.72      9.34 o 
   2  12   6     1952.64     1881.06     16.50 o 
   3  12   6        1.53        1.27      1.23 o 
   4  12   6      294.91      261.12      4.98 o 
   5  12   6        4.05        0.60      1.74 o 
   6  12   6       97.44      110.76      3.64 o 
   7  12   6      103.23      108.25      3.80 o 
   8  12   6        0.65       -2.47      1.68 o 
  -8  13   6        0.34       -0.52      2.49 o 
  -7  13   6        4.64        2.36      1.71 o 
  -6  13   6        1.36        1.55      1.52 o 
  -5  13   6      180.82      158.21      4.02 o 
  -4  13   6       55.01       53.55      2.04 o 
  -3  13   6       25.44       26.56      1.43 o 
  -2  13   6       18.11       21.21      1.29 o 
  -1  13   6     1349.77     1389.46     11.16 o 
   0  13   6       51.39       55.03      1.64 o 
   1  13   6      345.47      331.08      3.72 o 
   2  13   6       72.74       65.49      2.22 o 
   3  13   6       67.06       64.65      2.25 o 
   4  13   6       23.73       29.84      2.13 o 
   5  13   6       77.24       65.42      2.90 o 
   6  13   6       40.91       38.09      2.52 o 
   7  13   6       79.39       87.38      3.56 o 
   8  13   6       17.15       29.21      3.39 o 
  -8  14   6       10.74       13.20      3.36 o 
  -7  14   6       13.06       10.42      2.42 o 
  -6  14   6       22.90       26.17      2.26 o 
  -5  14   6       17.37       17.61      1.90 o 
  -4  14   6      212.67      186.44      3.53 o 
  -3  14   6       53.15       48.02      1.91 o 
  -2  14   6       24.97       23.76      1.37 o 
  -1  14   6      468.70      459.05      4.97 o 
   0  14   6      527.43      495.72      5.54 o 
   1  14   6       39.83       40.92      2.34 o 
   2  14   6      788.22      782.68      8.36 o 
   3  14   6      274.68      259.45      4.88 o 
   4  14   6        8.64        9.05      1.56 o 
   5  14   6        3.77        5.89      1.57 o 
   6  14   6       31.57       33.71      2.53 o 
   7  14   6      181.34      181.42      4.54 o 
   8  14   6       68.53       79.30      4.72 o 
  -8  15   6       31.78       30.07      9.47 o 
  -7  15   6        0.01       -2.64      1.92 o 
  -6  15   6       83.37       81.05      3.45 o 
  -5  15   6        0.79       -0.77      1.42 o 
  -4  15   6      103.35       93.07      3.00 o 
  -3  15   6      273.47      260.47      4.78 o 
  -2  15   6        6.41        5.07      1.23 o 
  -1  15   6      654.21      629.94      6.62 o 
   0  15   6       21.91       18.10      1.45 o 
   1  15   6      193.00      185.30      3.22 o 
   2  15   6       18.18       20.20      1.63 o 
   3  15   6      401.39      368.85      5.65 o 
   4  15   6       28.13       30.44      1.94 o 
   5  15   6        3.94       -0.72      1.38 o 
   6  15   6       14.15       10.91      1.84 o 
   7  15   6        2.51        5.57      2.05 o 
  -7  16   6        4.46        0.98      2.36 o 
  -6  16   6        2.16        0.25      2.14 o 
  -5  16   6        0.00        0.07      1.67 o 
  -4  16   6        4.67        9.81      1.96 o 
  -3  16   6       17.37       17.47      1.63 o 
  -2  16   6        2.21        4.25      1.26 o 
  -1  16   6      196.75      199.78      3.42 o 
   0  16   6      217.96      221.02      3.84 o 
   1  16   6      138.84      140.74      3.05 o 
   2  16   6       92.95       86.48      2.67 o 
   3  16   6        2.24        0.83      1.30 o 
   4  16   6        0.35        0.04      1.36 o 
   5  16   6        9.71       11.66      1.76 o 
   6  16   6        0.35       -1.55      1.66 o 
   7  16   6       81.03       90.19      3.96 o 
  -7  17   6        0.31        0.47      2.53 o 
  -6  17   6       27.99       39.03      3.63 o 
  -5  17   6        0.45        0.23      2.11 o 
  -4  17   6        0.68        0.82      1.71 o 
  -3  17   6        0.01       -2.09      1.39 o 
  -2  17   6        0.03       -0.45      1.22 o 
  -1  17   6       82.60       78.93      2.38 o 
   0  17   6      418.93      413.07      5.57 o 
   1  17   6        1.30       -0.38      1.28 o 
   2  17   6      211.90      209.95      4.69 o 
   3  17   6        0.41       -0.10      1.30 o 
   4  17   6        7.02        5.25      1.48 o 
   5  17   6        0.77        0.56      1.70 o 
   6  17   6       41.14       45.24      2.98 o 
  -6  18   6       21.83       20.59      3.21 o 
  -5  18   6       32.49       28.62      5.24 o 
  -4  18   6      135.95      109.73      4.12 o 
  -3  18   6       93.36       81.65      3.20 o 
  -2  18   6       56.96       65.06      2.89 o 
  -1  18   6       22.01       24.51      1.72 o 
   0  18   6       18.69       19.70      1.72 o 
   1  18   6        0.06       -0.58      1.26 o 
   2  18   6       17.35       18.83      1.72 o 
   3  18   6       40.17       49.78      2.28 o 
   4  18   6       38.60       38.83      2.21 o 
   5  18   6       12.90       20.25      2.47 o 
   6  18   6        0.69       -0.92      1.98 o 
  -5  19   6       65.96       73.08      4.48 o 
  -4  19   6       13.59       19.28      2.37 o 
  -3  19   6       13.60       13.08      1.98 o 
  -2  19   6       37.00       32.91      2.42 o 
  -1  19   6       12.77       11.08      1.58 o 
   0  19   6       68.68       62.19      2.39 o 
   1  19   6        2.95        3.55      1.38 o 
   2  19   6       34.40       33.29      2.09 o 
   3  19   6       14.41        9.66      1.61 o 
   4  19   6       28.43       32.96      2.39 o 
   5  19   6        0.84        0.43      1.81 o 
  -5  20   6        6.91        9.04      3.14 o 
  -4  20   6        0.09       -0.56      2.00 o 
  -3  20   6       34.66       19.14      2.52 o 
  -2  20   6        1.87        1.67      1.82 o 
  -1  20   6       52.04       50.34      3.87 o 
   0  20   6       22.36       24.62      1.91 o 
   1  20   6       22.67       20.54      1.86 o 
   2  20   6        0.11        0.87      1.45 o 
   3  20   6      117.02      120.50      3.44 o 
   4  20   6       14.68       24.47      2.34 o 
  -3  21   6       39.08       39.44      3.67 o 
  -2  21   6        0.04       -2.51      1.88 o 
  -1  21   6       16.59       20.10      2.99 o 
   0  21   6        0.74        0.35      1.45 o 
   1  21   6       21.69       22.71      1.98 o 
   2  21   6        6.27        7.95      1.91 o 
   3  21   6        4.46        4.36      1.91 o 
  -2  22   6        0.89       -1.31      2.04 o 
  -1  22   6        0.02       -2.00      1.98 o 
   0  22   6        0.02       -0.91      1.74 o 
   1  22   6        4.41        0.85      1.73 o 
   2  22   6       13.13       14.93      2.09 o 
 -10   1   7       52.69       59.63      6.08 o 
  -9   1   7       20.03       20.77      3.89 o 
  -8   1   7        0.13       -1.39      1.70 o 
  -7   1   7       22.32       26.72      2.53 o 
  -6   1   7      603.38      581.91      8.06 o 
  -5   1   7      478.51      460.48      6.58 o 
  -4   1   7     1142.59     1170.74      9.81 o 
  -3   1   7       24.62       27.28      0.94 o 
  -2   1   7      104.12      101.33      1.40 o 
  -1   1   7        1.43        1.01      0.41 o 
   0   1   7      579.51      588.70      4.62 o 
   1   1   7     1021.46     1017.18      6.89 o 
   2   1   7     1904.57     1929.37     12.26 o 
   3   1   7      275.21      250.49      2.76 o 
   4   1   7      265.27      242.84      2.85 o 
   5   1   7      131.99      119.27      2.22 o 
   6   1   7        4.27        5.27      1.25 o 
   7   1   7       16.44       16.10      1.52 o 
   8   1   7       71.32       74.93      2.86 o 
   9   1   7       14.12       13.09      2.05 o 
  10   1   7       67.01       77.68      3.88 o 
 -10   2   7       28.22       30.08      4.84 o 
  -9   2   7       14.00       10.47      4.34 o 
  -8   2   7       12.18       11.74      2.30 o 
  -7   2   7       32.53       40.20      2.95 o 
  -6   2   7        1.29        2.82      1.66 o 
  -5   2   7       74.00       82.26      2.41 o 
  -4   2   7      261.63      254.33      4.44 o 
  -3   2   7      668.13      660.34      6.14 o 
  -2   2   7      155.54      171.05      1.82 o 
  -1   2   7      381.02      402.69      3.21 o 
   0   2   7      146.66      146.89      1.71 o 
   1   2   7     1355.56     1307.25      9.88 o 
   2   2   7        0.46        1.08      0.87 o 
   3   2   7       16.30       19.24      0.94 o 
   4   2   7        1.16        1.84      0.80 o 
   5   2   7       58.00       49.14      1.72 o 
   6   2   7        0.08        0.65      1.09 o 
   7   2   7       42.08       33.75      2.17 o 
   8   2   7        1.08        0.29      1.71 o 
   9   2   7       79.40       78.77      3.45 o 
  10   2   7       15.40       22.20      2.60 o 
 -10   3   7       53.20       56.70      5.88 o 
  -9   3   7       71.04       74.70      4.81 o 
  -8   3   7       51.79       46.30      3.75 o 
  -7   3   7       40.16       39.50      2.40 o 
  -6   3   7       18.02       20.15      2.38 o 
  -5   3   7      419.79      400.84      5.55 o 
  -4   3   7      124.03      119.53      2.15 o 
  -3   3   7       24.54       23.85      1.02 o 
  -2   3   7      278.92      289.98      2.93 o 
  -1   3   7      177.05      198.76      3.41 o 
   0   3   7       13.03       12.67      0.81 o 
   1   3   7     1293.50     1319.04      9.45 o 
   2   3   7      734.57      788.76      5.99 o 
   3   3   7       92.88       94.26      1.76 o 
   4   3   7       22.45       24.75      1.12 o 
   5   3   7      207.44      188.76      2.99 o 
   6   3   7       21.45       15.91      1.51 o 
   7   3   7        0.84       -0.95      1.30 o 
   8   3   7      321.24      307.83      6.54 o 
   9   3   7        0.04        1.38      1.89 o 
  10   3   7        4.02        4.39      2.07 o 
 -10   4   7        2.58        0.77      3.35 o 
  -9   4   7        4.46        4.10      2.67 o 
  -8   4   7       10.41       11.41      2.68 o 
  -7   4   7        0.84        2.10      1.49 o 
  -6   4   7       76.92       70.54      3.13 o 
  -5   4   7        1.61        5.37      1.27 o 
  -4   4   7      583.23      585.72      5.73 o 
  -3   4   7       76.43       70.49      1.52 o 
  -2   4   7      266.76      262.44      2.42 o 
  -1   4   7        0.01        0.75      0.52 o 
   0   4   7       24.45       11.68      0.68 o 
   1   4   7      296.84      292.46      2.99 o 
   2   4   7      279.15      264.28      2.89 o 
   3   4   7       20.74       20.08      0.98 o 
   4   4   7        1.58        1.52      0.94 o 
   5   4   7      301.50      314.69      3.96 o 
   6   4   7        4.77        4.34      1.37 o 
   7   4   7        4.41        5.44      1.46 o 
   8   4   7      219.40      220.87      5.51 o 
   9   4   7        6.43        8.14      2.17 o 
  10   4   7      108.73      117.24      7.62 o 
 -10   5   7      193.93      224.10      9.98 o 
  -9   5   7       29.12       34.37      4.77 o 
  -8   5   7       12.78       12.54      2.21 o 
  -7   5   7      554.86      493.46      7.78 o 
  -6   5   7      327.36      327.37      6.47 o 
  -5   5   7      702.58      686.27      7.86 o 
  -4   5   7       30.35       24.16      1.33 o 
  -3   5   7     1253.04     1239.69      9.62 o 
  -2   5   7       79.24       89.91      1.59 o 
  -1   5   7       54.17       48.66      1.14 o 
   0   5   7      100.91      112.88      1.79 o 
   1   5   7       62.93       60.60      1.62 o 
   2   5   7       58.39       63.69      1.45 o 
   3   5   7        0.71       -1.21      0.81 o 
   4   5   7      655.50      583.07      5.69 o 
   5   5   7       12.18        6.96      1.09 o 
   6   5   7       33.31       31.38      1.91 o 
   7   5   7       87.72       85.70      2.91 o 
   8   5   7      372.56      374.98      7.27 o 
   9   5   7       17.00       25.37      2.73 o 
  10   5   7        0.00        1.47      2.16 o 
 -10   6   7       44.72       50.94      5.88 o 
  -9   6   7       26.77       21.54      4.17 o 
  -8   6   7      219.79      221.48      5.75 o 
  -7   6   7      110.92      107.63      3.92 o 
  -6   6   7       22.59       26.29      2.06 o 
  -5   6   7      328.53      324.04      6.81 o 
  -4   6   7       68.29       69.13      2.02 o 
  -3   6   7      780.49      819.98      6.87 o 
  -2   6   7      194.37      205.58      2.52 o 
  -1   6   7     1045.13     1090.57      7.98 o 
   0   6   7        4.95        4.08      0.64 o 
   1   6   7      331.28      340.23      3.57 o 
   2   6   7      780.19      780.80      6.65 o 
   3   6   7        0.60        0.37      0.79 o 
   4   6   7      114.92      118.19      2.29 o 
   5   6   7        5.14        0.72      1.20 o 
   6   6   7        1.19        2.80      1.29 o 
   7   6   7       98.53       85.00      2.87 o 
   8   6   7      253.76      271.65      5.11 o 
   9   6   7        0.18        0.41      1.91 o 
  -9   7   7        1.73       -0.74      2.49 o 
  -8   7   7        0.01        1.21      2.10 o 
  -7   7   7      101.84      102.82      3.84 o 
  -6   7   7        1.98        0.79      1.46 o 
  -5   7   7       33.74       37.06      2.80 o 
  -4   7   7      334.46      333.74      4.43 o 
  -3   7   7      180.38      175.64      2.70 o 
  -2   7   7      212.29      205.73      2.35 o 
  -1   7   7       69.25       68.07      1.40 o 
   0   7   7      218.38      230.56      2.61 o 
   1   7   7      192.63      198.79      2.59 o 
   2   7   7        0.30        0.59      0.66 o 
   3   7   7       25.24       23.92      1.22 o 
   4   7   7        6.84        3.32      1.09 o 
   5   7   7      170.23      162.69      3.39 o 
   6   7   7      206.05      194.56      3.93 o 
   7   7   7       44.46       39.05      2.24 o 
   8   7   7        2.79        5.00      1.65 o 
   9   7   7      109.16      122.16      7.00 o 
  -9   8   7       69.73       74.31      4.58 o 
  -8   8   7       25.83       31.80      3.19 o 
  -7   8   7        0.71       -0.65      1.64 o 
  -6   8   7       33.34       25.53      1.94 o 
  -5   8   7        1.30        1.34      1.03 o 
  -4   8   7        7.83        7.65      1.16 o 
  -3   8   7       40.00       34.62      1.40 o 
  -2   8   7       83.37       84.83      1.58 o 
  -1   8   7       66.10       48.88      1.21 o 
   0   8   7        8.51       11.27      0.83 o 
   1   8   7       23.74       24.19      1.05 o 
   2   8   7      186.56      197.33      2.57 o 
   3   8   7       18.29       16.17      1.15 o 
   4   8   7        0.39        1.29      1.09 o 
   5   8   7        2.53        1.30      1.23 o 
   6   8   7      100.99      101.95      2.99 o 
   7   8   7      397.27      378.80      5.90 o 
   8   8   7      120.00      114.25      3.53 o 
   9   8   7       15.11        9.24      2.09 o 
  -9   9   7        6.71        3.38      2.55 o 
  -8   9   7      117.44      120.55      5.18 o 
  -7   9   7       56.05       53.73      3.54 o 
  -6   9   7       37.00       35.49      2.16 o 
  -5   9   7       27.59       30.64      1.68 o 
  -4   9   7      182.08      202.43      3.43 o 
  -3   9   7        0.29        1.04      0.82 o 
  -2   9   7       38.10       37.17      1.30 o 
  -1   9   7      482.12      425.75      4.01 o 
   0   9   7       30.08       33.93      1.22 o 
   1   9   7       62.21       69.15      1.61 o 
   2   9   7      400.80      420.90      5.07 o 
   3   9   7       13.96       15.82      1.38 o 
   4   9   7        7.56        7.49      1.40 o 
   5   9   7        6.72        1.61      1.33 o 
   6   9   7      163.62      155.51      3.87 o 
   7   9   7       24.34       16.24      1.86 o 
   8   9   7       50.91       53.30      2.64 o 
   9   9   7       27.25       35.78      2.52 o 
  -9  10   7       82.08       98.82      5.51 o 
  -8  10   7       52.58       53.93      3.92 o 
  -7  10   7        7.68        9.88      2.37 o 
  -6  10   7       71.58       60.03      2.62 o 
  -5  10   7       16.07       15.21      1.49 o 
  -4  10   7      191.54      188.06      3.83 o 
  -3  10   7       26.71       40.04      1.92 o 
  -2  10   7       73.48       66.34      1.73 o 
  -1  10   7      917.70      868.82      7.45 o 
   0  10   7        0.30       -0.43      0.69 o 
   1  10   7        6.49        6.30      0.92 o 
   2  10   7       36.79       41.21      1.59 o 
   3  10   7        8.11        6.41      1.26 o 
   4  10   7        8.87        8.33      1.44 o 
   5  10   7        0.19       -0.36      1.24 o 
   6  10   7       46.18       36.33      2.25 o 
   7  10   7       17.39       19.40      2.28 o 
   8  10   7        8.03        3.75      1.68 o 
   9  10   7       15.29       13.73      2.50 o 
  -9  11   7      205.06      227.22      8.92 o 
  -8  11   7      115.77      110.87      4.82 o 
  -7  11   7        0.29       -0.68      2.02 o 
  -6  11   7        1.80        4.19      1.33 o 
  -5  11   7       11.64       10.23      2.06 o 
  -4  11   7        9.64       13.33      1.43 o 
  -3  11   7      435.40      431.44      5.37 o 
  -2  11   7       12.67        9.00      1.17 o 
  -1  11   7        5.24        9.69      1.07 o 
   0  11   7      212.80      219.97      2.68 o 
   1  11   7       99.69       93.30      2.08 o 
   2  11   7       20.17       16.50      1.41 o 
   3  11   7       17.22       15.13      1.44 o 
   4  11   7        3.42        5.29      1.41 o 
   5  11   7       39.09       41.47      2.22 o 
   6  11   7      153.13      139.31      3.72 o 
   7  11   7       89.89       90.49      3.31 o 
   8  11   7        9.82        7.75      1.80 o 
  -8  12   7       91.28       98.84      7.25 o 
  -7  12   7        1.66       -0.96      1.82 o 
  -6  12   7       61.02       61.59      3.10 o 
  -5  12   7      639.65      592.61      7.58 o 
  -4  12   7       63.67       55.26      2.20 o 
  -3  12   7       75.13       72.37      2.39 o 
  -2  12   7      194.70      148.84      2.68 o 
  -1  12   7     1055.74     1088.72      9.15 o 
   0  12   7      300.55      290.08      3.49 o 
   1  12   7       17.26       14.66      1.14 o 
   2  12   7      100.22       99.81      2.41 o 
   3  12   7        0.37        0.76      1.12 o 
   4  12   7       73.97       71.47      2.63 o 
   5  12   7       42.63       32.73      2.12 o 
   6  12   7        0.68        1.51      1.49 o 
   7  12   7       25.01       29.18      2.39 o 
   8  12   7       64.86       64.58      5.20 o 
  -8  13   7       19.19       22.96      4.99 o 
  -7  13   7      121.67      119.32      4.66 o 
  -6  13   7      125.11      121.46      3.89 o 
  -5  13   7       56.24       43.27      2.50 o 
  -4  13   7       64.02       53.98      2.49 o 
  -3  13   7       15.18       15.93      1.45 o 
  -2  13   7        0.54       -0.55      1.05 o 
  -1  13   7       25.83       25.88      1.56 o 
   0  13   7     2200.01     2116.52     16.07 o 
   1  13   7       41.06       49.21      2.07 o 
   2  13   7      159.78      149.55      2.77 o 
   3  13   7        1.18        0.51      0.99 o 
   4  13   7        0.94        2.42      1.38 o 
   5  13   7        1.75        0.55      1.52 o 
   6  13   7        2.34        4.52      2.52 o 
   7  13   7       17.79       23.18      2.22 o 
   8  13   7       16.71       19.81      2.25 o 
  -8  14   7       12.07       13.17      3.35 o 
  -7  14   7        0.01       -1.41      1.94 o 
  -6  14   7        7.60       10.24      1.96 o 
  -5  14   7      204.01      187.20      4.52 o 
  -4  14   7        4.56        4.09      1.28 o 
  -3  14   7       29.88       30.79      1.76 o 
  -2  14   7        0.06        0.79      1.10 o 
  -1  14   7       27.02       35.39      1.58 o 
   0  14   7      506.92      506.30      5.39 o 
   1  14   7       44.19       44.44      1.79 o 
   2  14   7       11.49       10.15      1.25 o 
   3  14   7      159.60      148.26      2.91 o 
   4  14   7       97.70       87.93      2.98 o 
   5  14   7        7.53        9.17      1.76 o 
   6  14   7        0.33       -0.52      1.58 o 
   7  14   7       22.53       28.63      3.29 o 
  -7  15   7       58.73       74.00      6.36 o 
  -6  15   7       15.87       15.54      2.11 o 
  -5  15   7       86.99       70.47      3.06 o 
  -4  15   7        6.82        6.38      1.57 o 
  -3  15   7      212.95      227.83      4.00 o 
  -2  15   7        0.74        1.76      1.17 o 
  -1  15   7       91.11       88.08      2.27 o 
   0  15   7       26.48       32.12      2.03 o 
   1  15   7       13.28       15.02      1.52 o 
   2  15   7       10.16        8.12      1.37 o 
   3  15   7       26.83       27.24      1.64 o 
   4  15   7       40.54       53.48      2.52 o 
   5  15   7      138.97      137.34      3.79 o 
   6  15   7       37.25       35.10      2.71 o 
   7  15   7       11.49        9.65      2.28 o 
  -7  16   7        5.60        0.33      2.88 o 
  -6  16   7        3.83       -0.37      2.36 o 
  -5  16   7       36.29       30.46      2.40 o 
  -4  16   7       51.04       48.25      2.43 o 
  -3  16   7        0.02        0.76      1.26 o 
  -2  16   7       34.08       41.23      1.98 o 
  -1  16   7      240.55      262.90      3.99 o 
   0  16   7      245.13      235.28      4.08 o 
   1  16   7       53.48       46.49      2.12 o 
   2  16   7      462.94      473.44      6.09 o 
   3  16   7      372.72      376.53      5.22 o 
   4  16   7       14.77       16.93      2.72 o 
   5  16   7        6.89        6.14      1.71 o 
   6  16   7        6.92        6.65      1.86 o 
  -6  17   7       16.08       16.07      2.96 o 
  -5  17   7        0.02       -1.43      1.83 o 
  -4  17   7       20.80       22.01      2.21 o 
  -3  17   7       91.38       88.26      3.29 o 
  -2  17   7       12.08       15.62      1.74 o 
  -1  17   7        0.25        0.08      1.43 o 
   0  17   7      132.93      139.86      3.28 o 
   1  17   7       20.30       18.21      1.76 o 
   2  17   7      141.40      134.58      3.33 o 
   3  17   7      425.45      438.62      5.79 o 
   4  17   7      165.16      175.80      4.18 o 
   5  17   7        0.13       -1.67      1.47 o 
   6  17   7        5.68        5.31      2.14 o 
  -6  18   7       50.82       52.56      6.07 o 
  -5  18   7        5.12        0.37      1.97 o 
  -4  18   7        1.93        0.91      1.83 o 
  -3  18   7        0.52       -2.23      1.49 o 
  -2  18   7        7.12        9.78      1.69 o 
  -1  18   7       47.59       47.92      2.44 o 
   0  18   7      131.33      128.56      3.20 o 
   1  18   7       79.13       74.88      2.65 o 
   2  18   7        1.21       -0.17      1.37 o 
   3  18   7       59.59       64.64      2.48 o 
   4  18   7        0.15        0.39      1.50 o 
   5  18   7       19.74       17.35      2.39 o 
  -5  19   7        0.51       -0.01      2.43 o 
  -4  19   7        0.32       -2.70      1.80 o 
  -3  19   7       18.71       22.88      2.27 o 
  -2  19   7        0.00       -1.68      1.55 o 
  -1  19   7        2.99       -0.34      1.52 o 
   0  19   7        6.08        2.49      1.47 o 
   1  19   7       15.68       15.51      1.77 o 
   2  19   7        3.52        3.10      1.58 o 
   3  19   7       25.27       28.43      2.12 o 
   4  19   7        0.06       -1.05      1.59 o 
   5  19   7       13.11       10.30      2.36 o 
  -4  20   7       50.04       45.69      3.29 o 
  -3  20   7       51.17       52.90      3.21 o 
  -2  20   7       21.76       16.60      2.49 o 
  -1  20   7        3.68        0.78      1.78 o 
   0  20   7        0.38       -2.23      1.48 o 
   1  20   7        0.46        0.40      1.46 o 
   2  20   7       10.86       13.25      1.87 o 
   3  20   7        9.76        9.53      1.79 o 
   4  20   7        4.30        6.76      1.85 o 
  -3  21   7        2.35        0.20      2.33 o 
  -2  21   7       38.50       44.85      3.21 o 
  -1  21   7       16.45       18.96      4.14 o 
   0  21   7        1.64        0.47      1.67 o 
   1  21   7        9.31       12.45      1.81 o 
   2  21   7       17.06       21.48      2.09 o 
 -10   0   8       17.70       30.01      7.21 o 
  -9   0   8        0.01       -1.44      2.83 o 
  -8   0   8        8.61       13.08      3.37 o 
  -7   0   8      583.22      586.85     14.69 o 
  -6   0   8      845.12      784.11     16.88 o 
  -5   0   8     1344.36     1277.05     23.18 o 
  -4   0   8      920.18      898.56     13.17 o 
  -3   0   8      764.46      807.58     12.95 o 
  -2   0   8        2.60        2.67      0.82 o 
  -1   0   8        4.08        2.11      0.91 o 
   0   0   8     2095.17     2176.38     21.05 o 
   1   0   8      211.78      238.04      3.50 o 
   2   0   8       19.98       16.26      1.67 o 
   3   0   8      219.98      225.14      3.67 o 
   4   0   8       36.24       28.98      1.72 o 
   5   0   8     4736.07     4553.33     39.60 o 
   6   0   8      307.47      313.83      8.90 o 
   7   0   8      103.28       91.41      3.82 o 
   8   0   8      189.77      186.22      6.71 o 
   9   0   8       60.15       75.88      8.65 o 
 -10   1   8        7.39        9.18      3.84 o 
  -9   1   8        1.91        1.53      2.24 o 
  -8   1   8        0.12       -1.85      1.83 o 
  -7   1   8      336.86      352.02      8.09 o 
  -6   1   8        0.83        0.46      1.70 o 
  -5   1   8       12.83       15.66      1.28 o 
  -4   1   8      278.68      271.98      3.80 o 
  -3   1   8        6.10        8.88      0.86 o 
  -2   1   8      185.00      187.72      2.08 o 
  -1   1   8        3.13        3.69      0.51 o 
   0   1   8      373.24      390.88      3.27 o 
   1   1   8      762.66      767.88      5.59 o 
   2   1   8        0.01       -0.12      0.52 o 
   3   1   8       24.17       24.52      1.04 o 
   4   1   8      801.54      735.13      5.87 o 
   5   1   8      462.93      440.93      4.76 o 
   6   1   8        0.06        0.28      1.18 o 
   7   1   8       17.71       19.96      1.83 o 
   8   1   8       44.92       47.42      2.80 o 
   9   1   8       54.14       49.97      3.09 o 
 -10   2   8       12.14       13.94      4.60 o 
  -9   2   8       56.86       69.74      4.78 o 
  -8   2   8       47.69       50.54      3.49 o 
  -7   2   8       19.52       20.52      2.52 o 
  -6   2   8      231.05      235.72      5.84 o 
  -5   2   8        1.54        0.12      1.10 o 
  -4   2   8      319.81      303.91      4.08 o 
  -3   2   8       50.12       64.24      1.31 o 
  -2   2   8       34.12       30.19      0.87 o 
  -1   2   8      735.55      742.27      5.73 o 
   0   2   8     1361.65     1382.01      9.01 o 
   1   2   8       15.86       23.35      1.11 o 
   2   2   8      191.55      212.45      2.50 o 
   3   2   8       82.76       84.35      1.71 o 
   4   2   8      733.03      682.30      6.18 o 
   5   2   8       92.75       80.49      2.21 o 
   6   2   8      296.20      285.95      4.40 o 
   7   2   8        0.34       -0.21      1.35 o 
   8   2   8        6.15        7.18      1.80 o 
   9   2   8        4.18        8.74      2.15 o 
 -10   3   8        1.17       -5.70      5.74 o 
  -9   3   8       57.61       59.61      4.60 o 
  -8   3   8       42.67       34.08      3.36 o 
  -7   3   8       12.15       16.02      2.44 o 
  -6   3   8       14.02        9.98      1.69 o 
  -5   3   8      277.86      267.87      4.45 o 
  -4   3   8        5.85        5.59      1.06 o 
  -3   3   8      156.36      157.22      2.21 o 
  -2   3   8        3.23        4.33      0.74 o 
  -1   3   8      518.21      534.91      4.03 o 
   0   3   8      138.56      139.91      1.77 o 
   1   3   8        1.36        1.09      0.62 o 
   2   3   8       44.96       50.40      1.50 o 
   3   3   8      126.64      140.23      2.20 o 
   4   3   8       79.67       78.42      2.04 o 
   5   3   8       40.36       37.46      1.63 o 
   6   3   8       85.88       83.26      2.50 o 
   7   3   8       39.21       43.62      2.49 o 
   8   3   8        0.22        1.31      1.59 o 
   9   3   8       49.09       60.06      3.24 o 
  -9   4   8        0.09        0.02      2.33 o 
  -8   4   8      266.89      272.62      7.70 o 
  -7   4   8        6.45        3.49      2.05 o 
  -6   4   8       32.36       33.20      3.92 o 
  -5   4   8      499.07      505.75      7.63 o 
  -4   4   8      151.77      152.72      3.37 o 
  -3   4   8       27.65       26.97      1.09 o 
  -2   4   8       86.88       69.12      1.22 o 
  -1   4   8      914.93      904.34      6.20 o 
   0   4   8      220.54      250.03      2.74 o 
   1   4   8        6.71        9.47      0.85 o 
   2   4   8        0.00       -0.51      0.68 o 
   3   4   8      111.07      113.52      2.00 o 
   4   4   8      126.22      140.87      2.66 o 
   5   4   8       19.88       11.76      1.32 o 
   6   4   8       13.40       15.44      1.55 o 
   7   4   8       41.18       37.73      2.01 o 
   8   4   8       52.81       53.22      2.83 o 
   9   4   8        8.66        9.93      2.22 o 
  -9   5   8        3.34        1.33      3.03 o 
  -8   5   8       44.20       43.93      3.94 o 
  -7   5   8       27.92       25.25      2.32 o 
  -6   5   8      132.69      125.93      3.61 o 
  -5   5   8        3.45        3.46      1.29 o 
  -4   5   8      578.78      606.63      6.58 o 
  -3   5   8       43.02       45.48      1.37 o 
  -2   5   8       15.29       12.49      0.95 o 
  -1   5   8      174.42      181.09      2.20 o 
   0   5   8      433.20      466.27      5.77 o 
   1   5   8        3.17        6.68      0.79 o 
   2   5   8       96.06       81.81      1.78 o 
   3   5   8       23.05       21.07      1.69 o 
   4   5   8      302.45      311.00      3.88 o 
   5   5   8       47.01       52.00      2.02 o 
   6   5   8       76.70       69.89      2.37 o 
   7   5   8        0.03        0.29      1.57 o 
   8   5   8       11.26       10.59      2.00 o 
   9   5   8        0.91        1.11      1.86 o 
  -9   6   8       10.79        7.92      3.50 o 
  -8   6   8       43.65       45.70      4.53 o 
  -7   6   8        0.07        0.32      1.53 o 
  -6   6   8      338.46      315.79      5.83 o 
  -5   6   8      207.20      194.58      3.95 o 
  -4   6   8       19.33       21.71      1.37 o 
  -3   6   8      330.55      315.56      3.52 o 
  -2   6   8        5.03        7.69      0.83 o 
  -1   6   8      100.43      109.15      2.00 o 
   0   6   8      909.70      972.73      7.87 o 
   1   6   8        0.08        0.28      0.59 o 
   2   6   8       34.09       36.73      1.37 o 
   3   6   8        3.36        2.09      0.91 o 
   4   6   8       24.67       25.24      1.37 o 
   5   6   8       25.00       25.42      1.69 o 
   6   6   8      196.93      160.51      3.36 o 
   7   6   8       59.44       53.37      2.30 o 
   8   6   8       42.74       46.11      2.83 o 
   9   6   8      237.74      252.85      6.41 o 
  -9   7   8       17.02       12.05      5.91 o 
  -8   7   8       10.97        9.53      2.19 o 
  -7   7   8       23.80       24.30      3.20 o 
  -6   7   8      141.85      136.20      3.85 o 
  -5   7   8      121.96      123.69      3.18 o 
  -4   7   8        2.12        1.53      1.01 o 
  -3   7   8      211.56      206.14      3.04 o 
  -2   7   8       37.39       31.77      1.18 o 
  -1   7   8        9.45        9.46      0.87 o 
   0   7   8      582.45      560.70      5.80 o 
   1   7   8      296.03      299.45      3.29 o 
   2   7   8      513.29      500.41      4.71 o 
   3   7   8       19.12       15.64      1.18 o 
   4   7   8      219.27      201.13      3.43 o 
   5   7   8        0.01        1.22      1.15 o 
   6   7   8        7.07        3.21      1.34 o 
   7   7   8       59.62       51.49      2.50 o 
   8   7   8       17.33       17.85      2.04 o 
   9   7   8      256.00      261.29      6.54 o 
  -9   8   8       49.02       51.77      5.58 o 
  -8   8   8        0.05        0.25      2.40 o 
  -7   8   8       17.19       14.54      2.78 o 
  -6   8   8       79.81       67.75      2.94 o 
  -5   8   8       55.09       47.47      2.20 o 
  -4   8   8       24.05       19.79      1.48 o 
  -3   8   8       26.40       22.26      1.26 o 
  -2   8   8        4.70        7.49      1.04 o 
  -1   8   8       92.96       81.64      1.90 o 
   0   8   8      210.36      203.67      2.59 o 
   1   8   8      518.80      529.14      4.86 o 
   2   8   8      337.23      327.78      4.10 o 
   3   8   8      137.98      127.26      2.42 o 
   4   8   8        1.06        1.63      1.10 o 
   5   8   8       31.75       19.14      1.56 o 
   6   8   8        1.43        1.27      1.26 o 
   7   8   8        6.08        3.02      1.55 o 
   8   8   8      167.93      191.16      4.47 o 
   9   8   8      184.86      198.07      5.79 o 
  -9   9   8       45.00       39.47      5.23 o 
  -8   9   8       24.53       18.68      2.91 o 
  -7   9   8       43.08       45.43      2.95 o 
  -6   9   8        3.06        3.69      1.75 o 
  -5   9   8      178.24      163.97      3.31 o 
  -4   9   8       14.64       10.28      1.28 o 
  -3   9   8        2.07        4.61      1.01 o 
  -2   9   8      452.52      460.48      5.54 o 
  -1   9   8       47.70       44.98      1.60 o 
   0   9   8      627.95      595.29      5.61 o 
   1   9   8      216.87      204.33      2.72 o 
   2   9   8      710.96      681.30      6.77 o 
   3   9   8       11.61        4.42      1.16 o 
   4   9   8       19.49       28.88      1.63 o 
   5   9   8        0.01       -0.11      1.16 o 
   6   9   8       56.63       61.07      2.37 o 
   7   9   8      314.00      276.15      6.35 o 
   8   9   8        9.54        9.68      1.85 o 
  -8  10   8        1.79        3.43      3.86 o 
  -7  10   8       13.17        4.16      3.56 o 
  -6  10   8        1.07        0.47      1.52 o 
  -5  10   8       19.39       11.94      1.44 o 
  -4  10   8      193.21      177.02      3.36 o 
  -3  10   8        7.65        2.79      1.01 o 
  -2  10   8        2.73        5.37      1.05 o 
  -1  10   8      212.21      206.89      2.97 o 
   0  10   8      239.67      220.90      3.06 o 
   1  10   8      233.97      222.56      2.91 o 
   2  10   8      115.02      129.23      2.48 o 
   3  10   8       28.68       23.54      1.85 o 
   4  10   8       78.30       51.40      2.05 o 
   5  10   8      206.36      187.86      3.60 o 
   6  10   8       10.00        5.60      1.52 o 
   7  10   8       35.39       35.60      2.28 o 
   8  10   8       66.62       72.06      3.07 o 
  -8  11   8        0.20       -1.57      2.36 o 
  -7  11   8       54.75       46.07      3.59 o 
  -6  11   8       14.71       16.10      2.39 o 
  -5  11   8       17.70       12.70      1.59 o 
  -4  11   8        0.03       -0.77      1.02 o 
  -3  11   8       86.36       68.65      3.02 o 
  -2  11   8       83.02       73.55      2.19 o 
  -1  11   8       70.06       74.77      2.40 o 
   0  11   8      470.07      465.28      4.92 o 
   1  11   8       97.36      106.03      2.20 o 
   2  11   8      236.15      232.65      3.60 o 
   3  11   8      114.45      107.62      2.81 o 
   4  11   8      128.89      117.98      3.01 o 
   5  11   8       24.29       25.36      1.76 o 
   6  11   8        0.45       -2.01      1.34 o 
   7  11   8        7.68        4.94      1.62 o 
   8  11   8       12.08       15.46      2.07 o 
  -8  12   8       30.41       34.86      3.33 o 
  -7  12   8       50.08       62.82      4.06 o 
  -6  12   8      160.19      144.38      5.87 o 
  -5  12   8       35.64       34.18      2.29 o 
  -4  12   8        1.42       -1.74      1.16 o 
  -3  12   8      166.84      182.89      3.45 o 
  -2  12   8        1.71        2.07      1.09 o 
  -1  12   8      976.48      910.69      8.63 o 
   0  12   8        3.89        3.42      1.04 o 
   1  12   8        7.79        7.49      1.13 o 
   2  12   8       34.85       37.79      1.86 o 
   3  12   8        6.10        1.43      1.21 o 
   4  12   8        0.57       -1.71      1.14 o 
   5  12   8       94.58       92.00      2.94 o 
   6  12   8       72.27       82.01      3.12 o 
   7  12   8        1.76        0.48      1.59 o 
   8  12   8        2.07        6.59      1.90 o 
  -8  13   8       59.88       82.09      6.91 o 
  -7  13   8        1.57        0.90      2.04 o 
  -6  13   8        0.39       -1.17      1.85 o 
  -5  13   8       48.85       47.36      2.27 o 
  -4  13   8      186.98      171.57      3.69 o 
  -3  13   8        2.69        4.83      1.53 o 
  -2  13   8      111.75      115.08      2.79 o 
  -1  13   8      486.99      479.21      5.28 o 
   0  13   8       28.28       26.62      1.37 o 
   1  13   8      118.58      116.41      2.84 o 
   2  13   8      399.96      397.75      5.07 o 
   3  13   8        0.19        1.22      1.12 o 
   4  13   8       24.78       22.99      1.82 o 
   5  13   8        2.06        1.42      1.46 o 
   6  13   8        0.23        0.89      1.51 o 
   7  13   8       10.89       14.94      1.96 o 
  -7  14   8       20.80       22.34      2.88 o 
  -6  14   8       16.08       13.52      4.82 o 
  -5  14   8        8.32        5.40      1.58 o 
  -4  14   8       36.51       35.82      1.94 o 
  -3  14   8       48.09       58.85      2.30 o 
  -2  14   8       14.86       15.41      1.47 o 
  -1  14   8       20.15       19.58      1.56 o 
   0  14   8      293.94      304.08      4.59 o 
   1  14   8       16.01       13.85      1.52 o 
   2  14   8      140.29      138.36      3.25 o 
   3  14   8       14.40       16.04      1.94 o 
   4  14   8       17.23       15.67      1.73 o 
   5  14   8        9.68       11.52      1.67 o 
   6  14   8        1.19        1.35      1.59 o 
   7  14   8       72.42       83.21      3.45 o 
  -7  15   8       13.55       20.75      3.44 o 
  -6  15   8      108.97      104.39      5.47 o 
  -5  15   8       13.47       13.74      2.00 o 
  -4  15   8       23.06       19.81      1.71 o 
  -3  15   8        0.07       -0.78      1.23 o 
  -2  15   8      397.26      388.01      5.11 o 
  -1  15   8      175.58      184.77      3.54 o 
   0  15   8      116.89      136.92      3.46 o 
   1  15   8      136.19      129.63      3.12 o 
   2  15   8       58.26       62.80      2.39 o 
   3  15   8      257.57      259.97      4.75 o 
   4  15   8       47.10       44.94      2.14 o 
   5  15   8       14.34       11.70      1.63 o 
   6  15   8        3.82        2.58      1.58 o 
  -6  16   8       18.57       10.65      2.38 o 
  -5  16   8        1.43       -1.65      1.55 o 
  -4  16   8        9.69        9.12      1.77 o 
  -3  16   8        0.56       -1.80      1.22 o 
  -2  16   8      157.47      161.80      3.29 o 
  -1  16   8        5.02        2.08      1.40 o 
   0  16   8      374.91      363.94      8.02 o 
   1  16   8      132.95      120.62      3.09 o 
   2  16   8       40.88       52.92      2.41 o 
   3  16   8       75.83       91.05      3.21 o 
   4  16   8       42.95       37.68      2.24 o 
   5  16   8       12.51       16.24      1.78 o 
   6  16   8       33.65       36.99      2.99 o 
  -6  17   8       10.66       11.74      2.53 o 
  -5  17   8       26.34       20.21      2.31 o 
  -4  17   8       10.02        8.54      1.78 o 
  -3  17   8       21.93       20.53      1.99 o 
  -2  17   8        8.53        8.43      1.65 o 
  -1  17   8      270.01      255.92      4.79 o 
   0  17   8       17.97       17.97      1.87 o 
   1  17   8        2.28        1.60      1.82 o 
   2  17   8       76.22       83.25      2.81 o 
   3  17   8      327.74      336.64      5.88 o 
   4  17   8       51.15       50.79      2.67 o 
   5  17   8       14.41        8.05      1.79 o 
  -5  18   8        0.14       -0.49      1.88 o 
  -4  18   8        1.29        2.25      1.78 o 
  -3  18   8       37.39       39.11      2.62 o 
  -2  18   8       43.06       41.72      2.36 o 
  -1  18   8        2.06        2.49      1.79 o 
   0  18   8        0.71       -0.21      1.52 o 
   1  18   8       24.93       29.36      2.34 o 
   2  18   8      139.38      144.26      3.62 o 
   3  18   8       29.05       27.64      2.30 o 
   4  18   8       90.02      102.11      3.33 o 
   5  18   8       45.51       66.28      2.94 o 
  -4  19   8       17.09       16.51      2.27 o 
  -3  19   8        5.55        8.87      2.06 o 
  -2  19   8        5.81        3.82      2.10 o 
  -1  19   8        5.13        4.09      1.69 o 
   0  19   8        9.17        9.40      1.83 o 
   1  19   8       44.32       50.47      2.68 o 
   2  19   8       32.13       44.52      2.44 o 
   3  19   8        1.63        3.14      1.65 o 
   4  19   8       20.48       22.30      2.33 o 
  -3  20   8        0.01        1.59      1.93 o 
  -2  20   8       45.95       48.40      3.27 o 
  -1  20   8        4.24        3.52      1.74 o 
   0  20   8        5.21        6.82      1.88 o 
   1  20   8       20.53       23.01      2.35 o 
   2  20   8       47.58       44.55      2.51 o 
   3  20   8       22.15       24.18      2.16 o 
  -1  21   8        9.22        8.48      2.41 o 
   0  21   8       17.24       12.82      2.11 o 
  -9   1   9        0.14       -0.83      2.17 o 
  -8   1   9        7.70        5.94      2.27 o 
  -7   1   9       19.43       17.08      2.57 o 
  -6   1   9      174.62      173.11      6.00 o 
  -5   1   9       58.86       62.46      2.43 o 
  -4   1   9       10.13       10.11      1.19 o 
  -3   1   9       59.07       59.06      1.54 o 
  -2   1   9        5.63        7.19      0.71 o 
  -1   1   9      125.07      117.74      1.56 o 
   0   1   9      337.86      331.37      3.38 o 
   1   1   9      701.43      701.36      5.59 o 
   2   1   9      201.94      214.44      2.66 o 
   3   1   9      277.52      257.29      2.93 o 
   4   1   9       26.17       19.89      1.17 o 
   5   1   9      189.42      184.75      2.98 o 
   6   1   9      122.67      117.48      2.88 o 
   7   1   9        9.57        8.34      1.59 o 
   8   1   9       28.85       35.80      2.67 o 
   9   1   9       49.35       54.60      3.24 o 
  -9   2   9        8.42        8.13      2.50 o 
  -8   2   9       29.56       32.80      3.16 o 
  -7   2   9       40.54       36.12      3.10 o 
  -6   2   9      173.54      167.29      6.05 o 
  -5   2   9       29.22       36.94      2.33 o 
  -4   2   9      380.91      391.85      4.95 o 
  -3   2   9       27.85       29.10      1.29 o 
  -2   2   9       10.08        6.31      0.73 o 
  -1   2   9        6.28        6.14      0.63 o 
   0   2   9       86.24       84.35      1.48 o 
   1   2   9       97.86       87.35      1.86 o 
   2   2   9      136.89      134.91      2.10 o 
   3   2   9       16.47       14.09      1.00 o 
   4   2   9       53.95       48.83      1.69 o 
   5   2   9      464.50      446.31      4.89 o 
   6   2   9       17.01       21.50      1.57 o 
   7   2   9        5.58        3.87      1.49 o 
   8   2   9      271.57      306.89      6.20 o 
   9   2   9       55.09       59.84      3.37 o 
  -9   3   9       40.16       36.74      4.40 o 
  -8   3   9       46.37       40.97      3.40 o 
  -7   3   9      138.78      133.80      5.00 o 
  -6   3   9      173.16      158.75      7.97 o 
  -5   3   9      275.94      257.47      4.48 o 
  -4   3   9        0.04       -1.19      0.90 o 
  -3   3   9      473.34      453.96      4.90 o 
  -2   3   9       65.90       63.66      1.43 o 
  -1   3   9      370.40      369.27      3.36 o 
   0   3   9       10.28       12.23      0.77 o 
   1   3   9      726.32      747.90      5.67 o 
   2   3   9        2.71        0.53      0.75 o 
   3   3   9       14.56       14.06      1.06 o 
   4   3   9     1045.74      977.63      8.62 o 
   5   3   9       96.95       93.85      2.35 o 
   6   3   9       19.23       18.71      1.63 o 
   7   3   9       13.81       11.50      1.75 o 
   8   3   9       41.75       41.80      2.53 o 
   9   3   9        6.96        5.63      2.09 o 
  -9   4   9        2.65        1.34      3.25 o 
  -8   4   9       21.07       22.90      2.92 o 
  -7   4   9        1.30        2.27      2.06 o 
  -6   4   9      316.86      312.64      7.08 o 
  -5   4   9       16.09       14.56      1.56 o 
  -4   4   9       89.73       85.17      2.57 o 
  -3   4   9     1192.69     1219.33     11.23 o 
  -2   4   9       73.77       78.62      2.61 o 
  -1   4   9      439.06      431.68      3.79 o 
   0   4   9      320.26      329.60      3.21 o 
   1   4   9      252.63      241.83      2.89 o 
   2   4   9        5.90       11.00      1.37 o 
   3   4   9        0.85        2.07      0.89 o 
   4   4   9      731.07      708.91      6.81 o 
   5   4   9      197.51      196.83      3.97 o 
   6   4   9        9.43       13.12      1.54 o 
   7   4   9        9.46       10.05      1.69 o 
   8   4   9       42.32       44.30      2.80 o 
   9   4   9       12.32       20.89      2.56 o 
  -9   5   9        5.44        6.57      2.96 o 
  -8   5   9       52.48       46.02      3.57 o 
  -7   5   9       34.65       38.01      3.15 o 
  -6   5   9       44.73       45.11      3.97 o 
  -5   5   9      333.76      342.64      5.36 o 
  -4   5   9      140.99      127.85      3.65 o 
  -3   5   9       31.52       34.52      1.45 o 
  -2   5   9       52.11       49.25      1.42 o 
  -1   5   9      189.41      192.48      2.40 o 
   0   5   9       19.44       21.47      1.02 o 
   1   5   9      166.98      181.13      2.64 o 
   2   5   9       57.65       54.41      1.64 o 
   3   5   9       64.90       65.41      1.89 o 
   4   5   9      183.54      162.87      2.87 o 
   5   5   9       11.77        7.91      1.66 o 
   6   5   9       24.28       27.94      1.81 o 
   7   5   9       96.16       90.61      3.15 o 
   8   5   9        4.64        5.41      1.90 o 
   9   5   9       13.37       15.69      2.37 o 
  -9   6   9       11.36       15.45      4.22 o 
  -8   6   9       50.14       52.29      5.49 o 
  -7   6   9       78.46       60.75      3.64 o 
  -6   6   9      269.05      266.25      5.42 o 
  -5   6   9       37.82       34.28      2.02 o 
  -4   6   9       27.89       28.07      1.77 o 
  -3   6   9       46.77       37.34      1.70 o 
  -2   6   9       20.52       17.59      1.05 o 
  -1   6   9       69.58       72.23      1.84 o 
   0   6   9       64.24       67.90      1.61 o 
   1   6   9        0.56        0.05      0.64 o 
   2   6   9        5.32        4.12      0.91 o 
   3   6   9       11.27       10.93      1.23 o 
   4   6   9        8.20        8.33      1.16 o 
   5   6   9       89.02       69.77      2.33 o 
   6   6   9        8.79        9.63      1.52 o 
   7   6   9      117.79      114.71      3.15 o 
   8   6   9       97.71      115.34      3.71 o 
   9   6   9        0.47        3.05      2.04 o 
  -9   7   9       11.97       12.23      4.13 o 
  -8   7   9       22.95       22.98      3.39 o 
  -7   7   9       27.06       21.56      2.30 o 
  -6   7   9        1.55        0.76      1.53 o 
  -5   7   9       13.41       16.80      1.71 o 
  -4   7   9       24.07       26.44      1.82 o 
  -3   7   9        7.23        8.42      1.07 o 
  -2   7   9      287.09      270.18      3.61 o 
  -1   7   9       25.50       20.63      1.12 o 
   0   7   9      358.70      340.06      3.79 o 
   1   7   9      116.56      117.16      2.09 o 
   2   7   9      474.46      433.81      4.71 o 
   3   7   9       85.57       89.15      2.19 o 
   4   7   9      101.65       97.78      2.55 o 
   5   7   9       57.81       47.82      2.06 o 
   6   7   9      122.64      111.84      2.97 o 
   7   7   9       54.28       49.10      2.34 o 
   8   7   9       92.21      114.57      3.74 o 
  -8   8   9       31.05       32.71      4.68 o 
  -7   8   9       18.60       16.49      2.39 o 
  -6   8   9       13.58       12.12      1.87 o 
  -5   8   9       36.39       31.37      2.00 o 
  -4   8   9        5.70        2.77      1.28 o 
  -3   8   9       87.83       90.89      2.19 o 
  -2   8   9      104.30      105.22      2.28 o 
  -1   8   9        0.10       -1.20      0.80 o 
   0   8   9      339.15      313.58      5.18 o 
   1   8   9       41.09       39.99      1.41 o 
   2   8   9      126.52      120.70      2.63 o 
   3   8   9       71.43       60.68      2.05 o 
   4   8   9      133.63      135.93      2.97 o 
   5   8   9       89.28       81.07      2.54 o 
   6   8   9      197.55      190.06      3.84 o 
   7   8   9        6.18       10.18      1.68 o 
   8   8   9      107.59      121.35      3.49 o 
  -8   9   9      144.62      156.32      5.97 o 
  -7   9   9       43.26       44.96      3.04 o 
  -6   9   9        3.63        1.26      1.56 o 
  -5   9   9        9.41       13.12      1.68 o 
  -4   9   9      141.87      135.45      3.38 o 
  -3   9   9       41.99       36.47      1.60 o 
  -2   9   9       88.86       92.92      2.25 o 
  -1   9   9      440.58      418.20      5.30 o 
   0   9   9       54.31       56.58      1.70 o 
   1   9   9      625.87      584.80      6.64 o 
   2   9   9       75.55       65.82      2.06 o 
   3   9   9      270.00      243.48      4.13 o 
   4   9   9        1.60        1.11      1.20 o 
   5   9   9       12.68       19.25      1.65 o 
   6   9   9       73.84       62.32      2.45 o 
   7   9   9      148.44      172.26      3.85 o 
   8   9   9       20.42       13.10      1.89 o 
  -8  10   9       17.32       10.99      4.00 o 
  -7  10   9        0.00        0.12      2.12 o 
  -6  10   9        4.03        5.97      1.89 o 
  -5  10   9       58.24       50.66      2.42 o 
  -4  10   9       98.02      109.76      3.11 o 
  -3  10   9        0.53        0.15      0.98 o 
  -2  10   9        0.01        0.47      0.99 o 
  -1  10   9      123.64      115.72      2.52 o 
   0  10   9        2.44        2.07      1.08 o 
   1  10   9       11.11       13.06      1.28 o 
   2  10   9       15.87       21.30      1.47 o 
   3  10   9       94.46       89.59      3.60 o 
   4  10   9        0.59        0.33      1.16 o 
   5  10   9       19.85       19.39      1.66 o 
   6  10   9      336.01      304.11      5.36 o 
   7  10   9       10.14       14.72      1.84 o 
   8  10   9       15.56       19.10      2.02 o 
  -8  11   9       63.17       83.25      4.93 o 
  -7  11   9        5.48        4.72      2.40 o 
  -6  11   9        0.14       -2.33      2.10 o 
  -5  11   9      119.43      126.48      3.90 o 
  -4  11   9      250.41      222.40      3.96 o 
  -3  11   9       21.71       20.03      1.63 o 
  -2  11   9        1.39        1.82      1.03 o 
  -1  11   9      169.56      170.28      3.07 o 
   0  11   9       28.19       27.01      1.54 o 
   1  11   9      163.64      170.45      3.36 o 
   2  11   9      262.52      238.39      3.74 o 
   3  11   9        0.08       -0.53      1.28 o 
   4  11   9        1.97        0.88      1.21 o 
   5  11   9       11.07        9.46      1.52 o 
   6  11   9       16.04       15.17      1.72 o 
   7  11   9       39.53       41.35      2.29 o 
  -7  12   9        4.71        3.10      3.33 o 
  -6  12   9       44.17       40.30      4.04 o 
  -5  12   9      210.63      199.21      4.72 o 
  -4  12   9      130.89      140.13      3.21 o 
  -3  12   9      137.52      139.10      3.49 o 
  -2  12   9       81.22       95.82      2.48 o 
  -1  12   9       30.38       34.56      1.70 o 
   0  12   9       60.94       63.69      2.12 o 
   1  12   9      114.15      109.24      3.03 o 
   2  12   9       82.98       85.61      2.60 o 
   3  12   9       53.99       45.28      2.11 o 
   4  12   9        7.35       12.65      1.62 o 
   5  12   9       11.62       10.34      1.61 o 
   6  12   9       52.35       50.16      2.37 o 
   7  12   9       49.62       59.87      2.65 o 
  -7  13   9        3.49        3.40      2.25 o 
  -6  13   9        5.68        1.33      2.16 o 
  -5  13   9       66.72       78.38      3.20 o 
  -4  13   9      160.65      170.16      4.83 o 
  -3  13   9        7.48        8.47      1.68 o 
  -2  13   9        5.89        4.13      1.32 o 
  -1  13   9        9.30       14.08      1.40 o 
   0  13   9      236.39      237.73      4.05 o 
   1  13   9        8.95       14.43      1.71 o 
   2  13   9      238.42      231.10      4.50 o 
   3  13   9       38.76       40.23      2.53 o 
   4  13   9       68.63       63.86      2.74 o 
   5  13   9       41.55       43.96      2.19 o 
   6  13   9       89.65       93.91      3.02 o 
   7  13   9        6.89        4.08      1.66 o 
  -7  14   9       23.62       14.95      2.78 o 
  -6  14   9       90.52       93.19      4.26 o 
  -5  14   9       42.90       38.87      2.70 o 
  -4  14   9       37.39       34.99      2.12 o 
  -3  14   9      137.62      161.34      3.70 o 
  -2  14   9      281.10      275.07      4.25 o 
  -1  14   9      308.13      313.57      4.52 o 
   0  14   9       10.32       10.45      1.69 o 
   1  14   9       34.94       32.02      2.09 o 
   2  14   9        0.15       -1.47      1.37 o 
   3  14   9      243.64      224.11      4.61 o 
   4  14   9       16.63       15.94      1.76 o 
   5  14   9       12.78        3.85      1.50 o 
   6  14   9        9.18        7.69      1.69 o 
  -6  15   9       33.35       20.06      2.78 o 
  -5  15   9        0.85        2.75      1.84 o 
  -4  15   9       41.69       37.13      2.65 o 
  -3  15   9        0.01       -0.82      1.24 o 
  -2  15   9       94.17       89.67      3.30 o 
  -1  15   9       21.90       25.39      1.96 o 
   0  15   9       24.51       26.38      2.02 o 
   1  15   9       69.90       68.24      2.73 o 
   2  15   9        4.96        7.79      1.73 o 
   3  15   9        4.16        4.32      1.70 o 
   4  15   9       13.54       19.13      1.94 o 
   5  15   9       53.33       51.51      2.64 o 
   6  15   9       18.70       16.46      1.99 o 
  -5  16   9        0.22        0.04      2.44 o 
  -4  16   9       11.94       15.70      1.95 o 
  -3  16   9        0.01       -1.91      1.27 o 
  -2  16   9       15.34       22.45      1.72 o 
  -1  16   9       36.00       33.92      3.10 o 
   0  16   9      103.26      111.21      3.77 o 
   1  16   9       32.08       29.61      2.18 o 
   2  16   9      243.75      263.51      5.09 o 
   3  16   9        1.07        3.54      1.72 o 
   4  16   9        1.70        1.45      1.55 o 
   5  16   9       46.12       58.10      2.77 o 
  -5  17   9        5.53        7.51      2.42 o 
  -4  17   9       48.60       52.98      2.78 o 
  -3  17   9        1.98       -0.34      1.43 o 
  -2  17   9       93.00      101.86      3.03 o 
  -1  17   9       11.66       10.62      1.80 o 
   0  17   9        3.16        2.94      1.65 o 
   1  17   9        8.84        5.56      1.74 o 
   2  17   9       22.27       19.88      2.75 o 
   3  17   9       71.64       89.37      3.36 o 
   4  17   9       13.86       16.04      2.73 o 
   5  17   9       12.58       11.39      2.24 o 
  -4  18   9        1.01        1.85      1.74 o 
  -3  18   9       32.41       39.99      2.76 o 
  -2  18   9       39.07       34.80      2.50 o 
  -1  18   9        8.25        8.63      1.77 o 
   0  18   9       33.01       34.78      2.37 o 
   1  18   9       25.93       22.97      2.25 o 
   2  18   9       55.97       54.73      2.81 o 
   3  18   9        0.64        2.00      1.75 o 
   4  18   9        2.42        1.38      1.84 o 
  -3  19   9        0.42        1.25      1.93 o 
  -2  19   9        0.01       -2.78      1.86 o 
  -1  19   9      109.88      117.95      3.67 o 
   0  19   9       11.95        6.92      1.90 o 
   1  19   9        1.76        0.76      1.70 o 
   2  19   9       58.98       70.03      4.36 o 
   3  19   9       92.10      115.37      3.85 o 
  -1  20   9        5.12        3.99      1.79 o 
   0  20   9        1.01        0.78      1.77 o 
   1  20   9        0.16       -2.13      1.74 o 
  -9   0  10       90.74       93.14      7.23 o 
  -8   0  10        5.33        3.43      3.10 o 
  -7   0  10        2.07        2.08      2.85 o 
  -6   0  10        0.23       -0.19      3.45 o 
  -5   0  10       41.70       42.54      4.56 o 
  -4   0  10      560.00      571.44     13.34 o 
  -3   0  10     1135.86     1121.44     13.74 o 
  -2   0  10     1306.63     1285.83     13.55 o 
  -1   0  10      374.02      381.53      5.38 o 
   0   0  10       17.02       14.60      1.76 o 
   1   0  10      424.49      404.47      5.25 o 
   2   0  10     3152.34     3062.09     27.10 o 
   3   0  10       65.44       63.95      2.37 o 
   4   0  10      625.28      567.74      7.21 o 
   5   0  10      188.70      175.41      4.87 o 
   6   0  10      125.55      107.83      6.52 o 
   7   0  10       45.22       43.30      3.83 o 
   8   0  10      144.14      162.54      7.87 o 
  -9   1  10       15.91       19.55      3.13 o 
  -8   1  10        1.31        1.55      2.92 o 
  -7   1  10        2.16        3.72      2.18 o 
  -6   1  10       15.75       17.83      2.51 o 
  -5   1  10        0.52        0.09      1.84 o 
  -4   1  10        0.19        0.38      1.18 o 
  -3   1  10       41.55       37.12      1.61 o 
  -2   1  10      152.16      149.72      2.20 o 
  -1   1  10      185.32      186.99      2.48 o 
   0   1  10       22.44       23.12      1.01 o 
   1   1  10       12.14       11.61      0.94 o 
   2   1  10        2.67        3.79      0.93 o 
   3   1  10      143.27      149.11      2.34 o 
   4   1  10        6.98        8.30      1.15 o 
   5   1  10       84.96       89.78      2.46 o 
   6   1  10       18.60       13.06      1.54 o 
   7   1  10        0.14        1.25      1.51 o 
   8   1  10       64.27       76.38      4.27 o 
  -9   2  10       15.31       18.44      3.19 o 
  -8   2  10        4.05        4.26      2.32 o 
  -7   2  10        3.82        2.65      2.14 o 
  -6   2  10       14.55       12.00      2.27 o 
  -5   2  10      122.15      118.80      3.70 o 
  -4   2  10        5.04        6.93      1.34 o 
  -3   2  10        4.70        5.96      1.04 o 
  -2   2  10        6.61        5.00      0.96 o 
  -1   2  10        4.79        3.47      0.84 o 
   0   2  10       20.10       23.78      0.97 o 
   1   2  10      434.79      454.00      4.25 o 
   2   2  10     1419.33     1377.84      9.96 o 
   3   2  10      393.18      401.65      3.97 o 
   4   2  10       23.61       21.17      1.40 o 
   5   2  10       46.52       42.70      1.72 o 
   6   2  10        8.46        9.21      1.54 o 
   7   2  10      137.49      137.13      3.69 o 
   8   2  10       25.58       21.45      2.61 o 
  -9   3  10        1.83        3.46      2.48 o 
  -8   3  10        2.27        6.95      2.42 o 
  -7   3  10        7.68        8.33      2.40 o 
  -6   3  10       49.35       49.27      2.86 o 
  -5   3  10       98.54       89.61      3.35 o 
  -4   3  10      489.56      483.56      5.88 o 
  -3   3  10      285.64      283.70      3.76 o 
  -2   3  10       17.90       15.46      1.42 o 
  -1   3  10       25.22       20.84      0.99 o 
   0   3  10      165.42      155.82      2.20 o 
   1   3  10      387.46      372.35      3.80 o 
   2   3  10      161.47      140.53      2.27 o 
   3   3  10      303.25      291.81      3.39 o 
   4   3  10       65.33       65.25      1.98 o 
   5   3  10        2.72        2.07      1.10 o 
   6   3  10        0.84       -0.28      1.25 o 
   7   3  10        0.11       -0.41      1.38 o 
   8   3  10        0.54       -0.42      1.77 o 
  -9   4  10        0.11        2.83      3.14 o 
  -8   4  10        1.40        1.28      2.11 o 
  -7   4  10      129.59      117.04      4.81 o 
  -6   4  10      356.42      360.66      6.87 o 
  -5   4  10      472.91      472.94      6.68 o 
  -4   4  10        1.04        3.61      1.31 o 
  -3   4  10      107.74       93.27      2.37 o 
  -2   4  10       16.36       15.79      1.18 o 
  -1   4  10        1.04        0.09      0.76 o 
   0   4  10       91.35       91.31      1.85 o 
   1   4  10      114.60      103.83      1.91 o 
   2   4  10      482.31      469.40      4.92 o 
   3   4  10      239.90      221.18      3.63 o 
   4   4  10       43.02       41.91      1.93 o 
   5   4  10        0.07        0.22      1.23 o 
   6   4  10       10.95        7.89      1.52 o 
   7   4  10        6.23        5.13      1.58 o 
   8   4  10       82.60       88.69      4.29 o 
  -8   5  10       51.65       45.60      3.74 o 
  -7   5  10       95.88       83.54      4.28 o 
  -6   5  10      182.59      176.26      4.80 o 
  -5   5  10        0.25       -1.11      1.28 o 
  -4   5  10      285.50      267.13      4.61 o 
  -3   5  10      166.78      140.90      2.94 o 
  -2   5  10      209.36      231.38      3.33 o 
  -1   5  10        6.95        9.39      0.99 o 
   0   5  10      587.88      601.83      5.34 o 
   1   5  10      291.11      284.90      3.34 o 
   2   5  10      113.09      107.02      2.11 o 
   3   5  10        3.25        3.65      1.11 o 
   4   5  10      123.85      116.04      2.56 o 
   5   5  10        4.89        3.46      1.29 o 
   6   5  10        9.73        7.50      1.51 o 
   7   5  10       61.09       75.28      3.01 o 
   8   5  10       23.25       23.44      2.45 o 
  -8   6  10        2.05        3.46      2.65 o 
  -7   6  10       41.36       29.00      3.09 o 
  -6   6  10       70.77       78.37      2.93 o 
  -5   6  10       63.54       60.49      2.58 o 
  -4   6  10        0.39        1.32      1.29 o 
  -3   6  10       86.97       78.10      2.36 o 
  -2   6  10        4.78        9.42      1.28 o 
  -1   6  10      609.21      572.45      5.52 o 
   0   6  10        9.94        9.59      1.21 o 
   1   6  10       10.84       13.68      1.27 o 
   2   6  10      170.78      149.61      2.66 o 
   3   6  10      328.83      306.83      4.63 o 
   4   6  10       14.10       15.91      1.67 o 
   5   6  10       17.29       13.86      1.53 o 
   6   6  10        0.48        1.43      1.33 o 
   7   6  10        5.23        7.73      1.74 o 
   8   6  10       51.65       57.74      2.96 o 
  -8   7  10       15.03       22.03      4.03 o 
  -7   7  10       67.88       66.86      4.04 o 
  -6   7  10      100.19       96.98      3.94 o 
  -5   7  10        0.11       -1.96      1.31 o 
  -4   7  10        0.71        0.82      1.27 o 
  -3   7  10        0.40       -0.51      1.08 o 
  -2   7  10      177.18      185.14      3.02 o 
  -1   7  10       52.98       46.88      1.57 o 
   0   7  10        0.14        0.87      0.90 o 
   1   7  10       78.50       77.52      1.86 o 
   2   7  10      144.79      148.54      3.00 o 
   3   7  10        7.87        7.97      1.18 o 
   4   7  10       39.86       43.41      2.46 o 
   5   7  10        8.46        5.95      1.36 o 
   6   7  10        3.96        4.84      1.47 o 
   7   7  10       92.58       95.38      3.06 o 
   8   7  10       25.02       23.57      2.35 o 
  -8   8  10       31.03       47.13      8.72 o 
  -7   8  10      100.72       96.73      4.60 o 
  -6   8  10       98.81      102.02      3.33 o 
  -5   8  10        0.29       -0.51      1.36 o 
  -4   8  10       35.74       39.58      2.18 o 
  -3   8  10        0.67        1.15      1.16 o 
  -2   8  10       65.82       47.69      1.75 o 
  -1   8  10        7.47        5.92      1.08 o 
   0   8  10      451.76      447.64      5.14 o 
   1   8  10      115.94      113.72      2.33 o 
   2   8  10       31.46       29.40      1.50 o 
   3   8  10        0.25        1.28      0.97 o 
   4   8  10        4.16        4.38      1.29 o 
   5   8  10      128.13      140.97      3.22 o 
   6   8  10       13.56       14.00      1.68 o 
   7   8  10      165.75      170.96      3.93 o 
   8   8  10        2.12        0.67      1.74 o 
  -8   9  10       13.45       16.29      5.37 o 
  -7   9  10        2.12        1.24      1.99 o 
  -6   9  10        0.00        1.30      1.49 o 
  -5   9  10      176.99      181.84      4.12 o 
  -4   9  10      230.39      225.81      4.43 o 
  -3   9  10       91.98       98.59      2.70 o 
  -2   9  10      477.03      476.64      5.48 o 
  -1   9  10       60.72       50.76      2.75 o 
   0   9  10       71.96       74.94      2.63 o 
   1   9  10        6.39        6.69      1.18 o 
   2   9  10       33.67       28.76      1.59 o 
   3   9  10       10.48        8.46      1.35 o 
   4   9  10        2.43        1.81      1.26 o 
   5   9  10        5.35        6.57      1.45 o 
   6   9  10       62.13       63.02      2.53 o 
   7   9  10      137.09      157.45      3.80 o 
  -7  10  10       29.45       32.23      3.42 o 
  -6  10  10        0.07        1.54      1.57 o 
  -5  10  10        8.13        6.01      1.63 o 
  -4  10  10       35.72       44.26      2.37 o 
  -3  10  10      374.78      365.89      5.25 o 
  -2  10  10       41.09       43.12      1.93 o 
  -1  10  10      130.75      128.36      2.99 o 
   0  10  10       39.99       36.61      1.68 o 
   1  10  10        0.45        0.24      1.16 o 
   2  10  10      130.75      129.23      3.09 o 
   3  10  10        0.21       -0.57      1.18 o 
   4  10  10      116.91      122.85      3.01 o 
   5  10  10      160.79      147.47      3.37 o 
   6  10  10        2.49        1.75      1.43 o 
   7  10  10       82.76       82.22      3.48 o 
  -7  11  10       37.50       43.57      3.73 o 
  -6  11  10       91.56      101.94      4.12 o 
  -5  11  10        8.44        5.70      1.68 o 
  -4  11  10      120.27      118.98      3.47 o 
  -3  11  10      492.10      493.39      6.40 o 
  -2  11  10        0.67       -0.22      1.30 o 
  -1  11  10      145.29      128.78      2.76 o 
   0  11  10       25.68       20.01      1.62 o 
   1  11  10        0.01       -1.73      1.15 o 
   2  11  10      167.59      172.29      3.97 o 
   3  11  10       31.02       30.33      1.92 o 
   4  11  10      112.09      107.90      2.87 o 
   5  11  10        1.41        1.37      1.32 o 
   6  11  10       15.33       15.78      1.83 o 
   7  11  10       12.54       13.40      1.90 o 
  -7  12  10        0.24       -2.28      2.13 o 
  -6  12  10        2.31        3.94      2.33 o 
  -5  12  10       60.16       61.75      3.01 o 
  -4  12  10        0.13        1.99      1.81 o 
  -3  12  10       94.73       95.54      3.46 o 
  -2  12  10       94.89      100.17      2.81 o 
  -1  12  10       14.14       11.84      1.37 o 
   0  12  10      197.65      215.67      3.89 o 
   1  12  10       10.13       11.80      2.10 o 
   2  12  10       22.64       26.65      2.02 o 
   3  12  10       15.83       10.40      1.59 o 
   4  12  10       55.37       55.70      2.42 o 
   5  12  10        0.88       -1.92      1.28 o 
   6  12  10       22.48       26.03      2.05 o 
  -6  13  10        1.40       -1.23      2.86 o 
  -5  13  10       35.94       34.75      2.51 o 
  -4  13  10       17.16       20.44      3.67 o 
  -3  13  10       89.92       94.13      3.58 o 
  -2  13  10        0.73        1.14      1.20 o 
  -1  13  10        8.61        3.61      1.25 o 
   0  13  10       23.83       22.20      1.72 o 
   1  13  10       12.55        8.52      1.67 o 
   2  13  10      186.59      193.00      4.27 o 
   3  13  10        8.07        8.55      1.99 o 
   4  13  10       21.57       18.20      2.37 o 
   5  13  10       33.38       32.01      2.06 o 
   6  13  10        0.40        1.64      1.56 o 
  -6  14  10       25.63       19.77      2.82 o 
  -5  14  10       24.58       19.53      2.65 o 
  -4  14  10       32.52       35.43      2.52 o 
  -3  14  10        2.54        0.36      1.59 o 
  -2  14  10       82.57       80.30      2.50 o 
  -1  14  10       44.15       47.03      2.25 o 
   0  14  10      111.56      101.80      3.15 o 
   1  14  10       52.74       55.97      2.57 o 
   2  14  10       24.89       30.37      2.14 o 
   3  14  10       14.44       22.34      2.09 o 
   4  14  10        3.32        5.83      1.74 o 
   5  14  10        0.07       -2.13      1.42 o 
   6  14  10       27.82       30.58      2.21 o 
  -5  15  10        8.47        6.53      2.54 o 
  -4  15  10       10.15        8.07      1.84 o 
  -3  15  10        9.81        6.87      1.53 o 
  -2  15  10      121.12      116.53      2.94 o 
  -1  15  10        6.73        5.73      1.71 o 
   0  15  10      191.30      214.27      4.48 o 
   1  15  10       13.51       19.51      1.98 o 
   2  15  10        7.95        8.41      1.80 o 
   3  15  10      411.74      409.92      6.70 o 
   4  15  10        2.07        0.75      1.67 o 
   5  15  10       58.86       51.65      2.89 o 
  -5  16  10       17.22       23.23      2.53 o 
  -4  16  10       10.05        9.01      2.16 o 
  -3  16  10        0.13       -1.20      1.39 o 
  -2  16  10       31.03       35.57      2.10 o 
  -1  16  10        2.89        4.54      1.73 o 
   0  16  10       35.04       37.40      2.88 o 
   1  16  10       60.27       73.59      3.01 o 
   2  16  10       46.67       55.26      3.25 o 
   3  16  10        7.00        8.41      1.93 o 
   4  16  10       14.95       19.24      2.33 o 
  -4  17  10       19.37       21.96      2.61 o 
  -3  17  10        1.49        2.35      1.54 o 
  -2  17  10       49.59       48.37      2.57 o 
  -1  17  10        7.03        8.74      1.86 o 
   0  17  10       56.05       63.21      2.93 o 
   1  17  10       10.67        9.92      2.34 o 
   2  17  10      168.87      201.07      4.68 o 
   3  17  10       94.47       99.84      3.92 o 
  -3  18  10        5.62        7.07      2.71 o 
  -2  18  10        6.28        7.26      1.95 o 
  -1  18  10        5.12        8.40      1.91 o 
   0  18  10       12.48        8.80      1.98 o 
   1  18  10      139.71      156.60      4.24 o 
   2  18  10        1.29       -1.44      1.76 o 
  -1  19  10       15.74       15.79      2.17 o 
   0  19  10        7.70        7.53      2.00 o 
  -8   1  11       18.29       22.90      3.20 o 
  -7   1  11       14.64       16.47      2.71 o 
  -6   1  11       54.94       55.94      3.54 o 
  -5   1  11        0.04        0.19      1.42 o 
  -4   1  11        3.31        0.22      1.24 o 
  -3   1  11      124.12      120.38      3.45 o 
  -2   1  11       72.08       73.68      1.99 o 
  -1   1  11        0.17       -0.75      0.77 o 
   0   1  11        0.06        0.62      0.73 o 
   1   1  11      301.70      300.14      3.36 o 
   2   1  11      223.21      227.15      2.87 o 
   3   1  11     1825.48     1808.62     12.86 o 
   4   1  11       39.06       40.03      1.61 o 
   5   1  11       69.16       70.18      2.30 o 
   6   1  11      190.49      173.16      3.96 o 
   7   1  11       55.93       57.47      3.03 o 
   8   1  11        1.80        1.80      1.92 o 
  -8   2  11        7.23        3.13      2.39 o 
  -7   2  11        7.91        4.86      2.29 o 
  -6   2  11       13.96       14.43      2.07 o 
  -5   2  11        4.01        5.38      1.90 o 
  -4   2  11       75.01       70.37      2.54 o 
  -3   2  11       30.49       27.73      1.46 o 
  -2   2  11        1.57        2.02      0.93 o 
  -1   2  11       42.83       49.02      1.62 o 
   0   2  11       70.42       63.78      1.71 o 
   1   2  11      223.38      227.65      2.89 o 
   2   2  11      233.40      226.29      2.84 o 
   3   2  11        1.73        0.86      1.13 o 
   4   2  11      667.22      663.51      6.40 o 
   5   2  11        9.07       11.08      1.37 o 
   6   2  11       23.81       27.83      1.99 o 
   7   2  11       25.27       32.02      2.33 o 
   8   2  11        6.47       10.71      2.13 o 
  -8   3  11       29.58       36.03      3.61 o 
  -7   3  11        1.96        1.18      2.04 o 
  -6   3  11      127.78      126.52      4.34 o 
  -5   3  11      118.73      112.43      4.17 o 
  -4   3  11        1.99        1.39      1.50 o 
  -3   3  11       30.51       30.90      1.54 o 
  -2   3  11      535.35      516.16      5.96 o 
  -1   3  11        0.10       -1.08      0.72 o 
   0   3  11       43.70       39.17      1.41 o 
   1   3  11      278.83      282.66      3.27 o 
   2   3  11       53.64       55.01      1.64 o 
   3   3  11        4.79        4.84      1.09 o 
   4   3  11        5.42        4.68      1.17 o 
   5   3  11       36.30       40.65      1.91 o 
   6   3  11      126.14      133.11      3.40 o 
   7   3  11        5.21        3.87      1.70 o 
   8   3  11       26.56       33.94      2.84 o 
  -8   4  11       39.48       38.85      3.66 o 
  -7   4  11       10.45       14.04      2.72 o 
  -6   4  11       52.77       58.61      3.19 o 
  -5   4  11       22.56       21.76      2.23 o 
  -4   4  11      327.10      316.36      5.23 o 
  -3   4  11        0.06        0.99      1.12 o 
  -2   4  11       80.21       81.84      2.34 o 
  -1   4  11      270.35      257.36      3.64 o 
   0   4  11       82.78       80.00      1.85 o 
   1   4  11      138.86      134.03      2.35 o 
   2   4  11       12.89       14.65      1.14 o 
   3   4  11       22.52       21.82      1.34 o 
   4   4  11      103.74      107.58      2.48 o 
   5   4  11       31.29       32.22      1.91 o 
   6   4  11       25.81       26.75      2.48 o 
   7   4  11       41.69       46.35      2.47 o 
   8   4  11       63.30       74.35      4.96 o 
  -8   5  11       61.09       65.25      4.31 o 
  -7   5  11       70.70       71.78      4.19 o 
  -6   5  11      666.95      663.03     11.61 o 
  -5   5  11       10.48       10.84      1.93 o 
  -4   5  11       17.01       12.64      2.26 o 
  -3   5  11      146.18      139.76      4.38 o 
  -2   5  11        1.64       -0.93      1.07 o 
  -1   5  11       13.39       17.08      1.29 o 
   0   5  11      346.64      339.54      4.02 o 
   1   5  11      121.37      111.55      2.17 o 
   2   5  11      103.71       97.34      2.81 o 
   3   5  11       76.98       71.85      2.11 o 
   4   5  11       49.28       47.92      2.04 o 
   5   5  11        0.41       -2.18      1.45 o 
   6   5  11        6.25        6.69      1.65 o 
   7   5  11       10.92       10.02      1.78 o 
  -8   6  11        0.05       -0.31      2.26 o 
  -7   6  11        0.19       -1.29      2.11 o 
  -6   6  11       68.55       59.86      3.26 o 
  -5   6  11       46.16       52.55      2.51 o 
  -4   6  11       76.42       81.67      2.87 o 
  -3   6  11       41.37       34.54      1.82 o 
  -2   6  11        3.37        0.89      1.14 o 
  -1   6  11       54.42       51.64      2.24 o 
   0   6  11       64.64       65.91      1.84 o 
   1   6  11        1.31       -1.26      0.84 o 
   2   6  11       68.11       64.04      2.45 o 
   3   6  11       38.57       31.93      1.60 o 
   4   6  11      109.50       96.95      2.68 o 
   5   6  11        0.34        0.72      1.32 o 
   6   6  11       28.17       31.70      2.04 o 
   7   6  11        2.13        0.29      1.70 o 
  -7   7  11        4.05        8.52      2.56 o 
  -6   7  11       12.23       11.45      2.93 o 
  -5   7  11        0.04       -1.13      1.32 o 
  -4   7  11       76.48       70.90      2.71 o 
  -3   7  11       42.67       36.02      2.00 o 
  -2   7  11      176.78      174.27      3.42 o 
  -1   7  11      125.46      131.42      2.95 o 
   0   7  11      151.12      150.51      2.65 o 
   1   7  11       68.08       63.89      2.03 o 
   2   7  11       59.90       53.13      1.82 o 
   3   7  11      428.25      398.68      5.60 o 
   4   7  11        0.11        0.37      1.26 o 
   5   7  11        0.50       -0.20      1.64 o 
   6   7  11       42.44       43.74      2.54 o 
   7   7  11       59.14       65.21      3.03 o 
  -7   8  11       42.12       43.76      3.64 o 
  -6   8  11        9.21       11.37      1.89 o 
  -5   8  11       34.39       35.09      2.31 o 
  -4   8  11      303.98      319.18      5.49 o 
  -3   8  11      120.89      116.13      2.95 o 
  -2   8  11        0.58        1.21      1.20 o 
  -1   8  11        3.38        2.82      1.24 o 
   0   8  11       10.30        8.98      1.20 o 
   1   8  11       51.81       43.23      1.79 o 
   2   8  11        1.33       -0.07      1.10 o 
   3   8  11       24.85       30.30      1.77 o 
   4   8  11       36.71       34.09      1.92 o 
   5   8  11        1.79        4.78      1.40 o 
   6   8  11       21.64       22.64      1.92 o 
   7   8  11        4.90       11.31      2.00 o 
  -7   9  11        0.23        0.29      2.39 o 
  -6   9  11        6.71        8.14      1.85 o 
  -5   9  11      144.43      142.24      3.83 o 
  -4   9  11      182.67      181.37      4.15 o 
  -3   9  11      106.17       96.61      2.82 o 
  -2   9  11        2.06        0.12      1.22 o 
  -1   9  11       98.62       98.24      2.71 o 
   0   9  11        6.15        4.81      1.19 o 
   1   9  11      362.51      357.29      5.10 o 
   2   9  11        4.62        2.79      1.18 o 
   3   9  11       89.47       83.15      2.75 o 
   4   9  11      169.95      161.14      3.45 o 
   5   9  11        3.46        0.23      1.35 o 
   6   9  11       40.32       44.12      2.33 o 
   7   9  11       19.74       20.82      2.07 o 
  -7  10  11        0.90       -1.28      2.42 o 
  -6  10  11        4.01        2.90      1.73 o 
  -5  10  11       12.17       13.44      1.89 o 
  -4  10  11      153.19      154.91      3.93 o 
  -3  10  11       62.70       62.60      2.51 o 
  -2  10  11       69.42       71.37      2.46 o 
  -1  10  11       69.86       67.34      2.17 o 
   0  10  11        2.33        1.17      1.07 o 
   1  10  11        5.82        3.87      1.30 o 
   2  10  11      366.92      331.05      7.53 o 
   3  10  11       74.89       72.54      2.62 o 
   4  10  11        1.17       -0.68      1.25 o 
   5  10  11       23.61       20.56      1.82 o 
   6  10  11       10.82       10.26      1.71 o 
  -6  11  11       13.76       13.95      2.04 o 
  -5  11  11       19.50       27.58      2.28 o 
  -4  11  11      199.57      195.68      6.54 o 
  -3  11  11       37.61       38.03      2.06 o 
  -2  11  11       39.19       40.74      2.07 o 
  -1  11  11       11.62        8.75      1.32 o 
   0  11  11        7.18        4.69      1.37 o 
   1  11  11       82.88       81.58      2.87 o 
   2  11  11        2.37        3.76      1.52 o 
   3  11  11       21.97       17.15      1.69 o 
   4  11  11       17.60       14.90      1.80 o 
   5  11  11        0.12       -1.96      1.34 o 
   6  11  11        0.00       -0.12      1.56 o 
  -6  12  11       28.05       20.82      2.70 o 
  -5  12  11       23.43       22.49      2.18 o 
  -4  12  11        0.03       -1.42      1.74 o 
  -3  12  11        0.56       -0.51      1.33 o 
  -2  12  11       49.31       50.00      2.30 o 
  -1  12  11        6.77        5.86      1.21 o 
   0  12  11       18.46       20.34      1.72 o 
   1  12  11       14.91       15.42      1.80 o 
   2  12  11       31.13       31.69      2.17 o 
   3  12  11        1.84        3.29      1.61 o 
   4  12  11        0.95       -0.99      1.38 o 
   5  12  11       12.13       14.44      1.91 o 
   6  12  11        7.93       10.22      1.84 o 
  -5  13  11       10.05        8.00      2.06 o 
  -4  13  11       18.20       18.41      2.08 o 
  -3  13  11       42.95       41.41      2.44 o 
  -2  13  11       45.87       46.57      2.27 o 
  -1  13  11       25.74       25.18      2.02 o 
   0  13  11       88.04       87.02      2.97 o 
   1  13  11       10.24       10.06      1.69 o 
   2  13  11        2.19        4.20      1.61 o 
   3  13  11        0.04        2.14      1.66 o 
   4  13  11        7.35        5.79      1.82 o 
   5  13  11        0.00        0.08      1.58 o 
  -5  14  11        0.30        1.54      2.19 o 
  -4  14  11       50.21       42.22      2.88 o 
  -3  14  11        0.19        0.13      1.61 o 
  -2  14  11       69.46       72.68      2.72 o 
  -1  14  11       19.83       21.38      1.85 o 
   0  14  11      136.54      153.32      3.83 o 
   1  14  11        1.28       -1.23      1.50 o 
   2  14  11      101.45      101.20      3.40 o 
   3  14  11      142.81      144.77      3.99 o 
   4  14  11        0.15        1.23      1.72 o 
   5  14  11      140.23      160.95      4.46 o 
  -4  15  11        0.02        0.67      1.80 o 
  -3  15  11       96.81      106.44      3.89 o 
  -2  15  11      157.07      150.99      4.27 o 
  -1  15  11        5.87        4.96      1.70 o 
   0  15  11      124.73      130.34      4.16 o 
   1  15  11       57.84       58.39      2.79 o 
   2  15  11       30.25       35.59      2.47 o 
   3  15  11        2.77        2.15      1.77 o 
   4  15  11       17.16       19.67      2.32 o 
  -3  16  11        0.00        0.46      1.72 o 
  -2  16  11        6.40        7.69      2.07 o 
  -1  16  11      244.33      262.66      5.25 o 
   0  16  11       28.87       37.42      2.47 o 
   1  16  11       63.53       70.25      3.07 o 
   2  16  11       10.32        3.27      1.83 o 
   3  16  11       63.65       67.69      3.16 o 
  -2  17  11       50.02       65.56      3.30 o 
  -1  17  11      127.96      132.91      3.87 o 
   0  17  11       45.66       66.89      3.01 o 
   1  17  11       21.19       28.54      2.45 o 
   2  17  11       74.74       87.50      3.46 o 
  -7   0  12       27.75       26.09      5.33 o 
  -6   0  12        1.49        3.29      3.01 o 
  -5   0  12        9.70        8.96      3.22 o 
  -4   0  12      139.04      126.22      9.40 o 
  -3   0  12       59.99       53.78      3.28 o 
  -2   0  12        0.42       -0.59      1.66 o 
  -1   0  12       29.47       27.99      2.17 o 
   0   0  12     1473.65     1428.39     17.69 o 
   1   0  12      205.71      237.85      5.89 o 
   2   0  12     2269.10     2195.63     22.49 o 
   3   0  12       74.28       79.43      2.75 o 
   4   0  12       20.12       22.33      2.19 o 
   5   0  12        1.76        2.01      1.78 o 
   6   0  12       22.70       29.68      3.44 o 
   7   0  12        8.92        7.66      5.23 o 
  -7   1  12        8.40        8.27      2.66 o 
  -6   1  12        0.03       -2.35      1.91 o 
  -5   1  12       16.91       16.81      2.35 o 
  -4   1  12      226.07      211.22      4.39 o 
  -3   1  12        0.00        0.61      1.12 o 
  -2   1  12        5.59        4.36      1.34 o 
  -1   1  12       97.81       92.15      2.41 o 
   0   1  12      216.53      216.15      4.13 o 
   1   1  12       20.36       20.07      1.29 o 
   2   1  12        6.28        6.86      1.15 o 
   3   1  12      106.78      114.49      2.32 o 
   4   1  12       50.13       56.35      1.96 o 
   5   1  12        7.81        6.50      1.38 o 
   6   1  12       42.56       51.09      2.58 o 
   7   1  12       20.56       25.00      3.23 o 
  -7   2  12       24.22       23.08      3.09 o 
  -6   2  12        0.26       -0.74      1.96 o 
  -5   2  12       20.66       27.86      2.40 o 
  -4   2  12      176.32      172.56      4.54 o 
  -3   2  12       15.01       22.42      1.78 o 
  -2   2  12      190.97      175.80      3.37 o 
  -1   2  12       14.11       15.53      1.39 o 
   0   2  12      220.99      210.01      3.20 o 
   1   2  12       45.30       43.13      1.62 o 
   2   2  12      182.66      177.81      2.76 o 
   3   2  12        3.27        3.34      1.02 o 
   4   2  12       47.56       51.15      2.13 o 
   5   2  12        1.21        0.50      1.19 o 
   6   2  12        0.54       -0.63      1.42 o 
   7   2  12       51.72       55.69      3.12 o 
  -7   3  12        9.02       10.04      2.63 o 
  -6   3  12       18.98       21.63      2.41 o 
  -5   3  12      145.78      146.34      4.39 o 
  -4   3  12       10.33        8.52      1.83 o 
  -3   3  12      207.42      194.50      4.61 o 
  -2   3  12        4.59        4.81      1.11 o 
  -1   3  12       63.85       64.69      2.67 o 
   0   3  12       15.89        9.02      1.20 o 
   1   3  12      130.90      131.09      2.45 o 
   2   3  12        0.69       -0.40      0.81 o 
   3   3  12        2.41        1.20      1.05 o 
   4   3  12       24.72       26.90      1.56 o 
   5   3  12        0.44        0.98      1.48 o 
   6   3  12        3.98        2.18      1.54 o 
   7   3  12       14.17       18.33      2.12 o 
  -7   4  12       37.18       44.17      3.68 o 
  -6   4  12       53.65       56.73      3.28 o 
  -5   4  12      315.01      321.38      6.51 o 
  -4   4  12       36.37       36.67      2.47 o 
  -3   4  12       63.35       48.65      2.07 o 
  -2   4  12       10.86        4.58      1.53 o 
  -1   4  12       21.61       22.16      1.43 o 
   0   4  12       43.67       47.05      2.22 o 
   1   4  12        0.34       -0.23      1.05 o 
   2   4  12       10.28        9.79      1.22 o 
   3   4  12       15.75       17.03      1.41 o 
   4   4  12       37.65       36.53      1.72 o 
   5   4  12       23.65       22.89      1.70 o 
   6   4  12       26.38       33.79      2.43 o 
   7   4  12       43.70       48.06      2.59 o 
  -7   5  12        3.74        1.40      2.33 o 
  -6   5  12      228.77      260.12      6.17 o 
  -5   5  12       28.97       31.25      2.95 o 
  -4   5  12        6.92        6.15      1.74 o 
  -3   5  12        1.20        2.25      1.02 o 
  -2   5  12       71.44       81.35      2.54 o 
  -1   5  12        0.00       -0.72      1.08 o 
   0   5  12       18.61       18.39      1.37 o 
   1   5  12       39.94       47.05      1.84 o 
   2   5  12        6.54        2.82      1.06 o 
   3   5  12       44.35       43.88      1.83 o 
   4   5  12       30.03       28.23      1.70 o 
   5   5  12        7.60        5.50      1.41 o 
   6   5  12       43.01       57.77      2.58 o 
   7   5  12        1.67        0.95      1.67 o 
  -7   6  12        4.60        2.52      2.43 o 
  -6   6  12       29.87       38.12      2.93 o 
  -5   6  12       36.49       39.63      2.75 o 
  -4   6  12        8.93        7.92      1.69 o 
  -3   6  12        3.19        3.23      1.47 o 
  -2   6  12        0.02       -1.68      1.12 o 
  -1   6  12       63.90       57.76      2.18 o 
   0   6  12       20.83       26.05      1.54 o 
   1   6  12       90.19       92.91      3.38 o 
   2   6  12       14.49       15.92      1.54 o 
   3   6  12       53.67       52.40      2.09 o 
   4   6  12        9.12        8.48      1.47 o 
   5   6  12        3.86        3.45      1.44 o 
   6   6  12        0.21        0.69      1.47 o 
   7   6  12       28.91       32.99      2.33 o 
  -7   7  12        6.61        8.83      2.79 o 
  -6   7  12      159.73      162.85      6.11 o 
  -5   7  12        7.80        9.51      2.12 o 
  -4   7  12       30.05       29.21      2.15 o 
  -3   7  12       30.10       27.34      1.81 o 
  -2   7  12        4.97        4.65      1.54 o 
  -1   7  12        2.20        0.43      1.16 o 
   0   7  12        2.23        0.25      1.18 o 
   1   7  12        5.58        4.47      1.29 o 
   2   7  12        3.90        1.69      1.19 o 
   3   7  12       22.27       23.63      1.80 o 
   4   7  12       45.29       41.49      2.08 o 
   5   7  12       34.97       24.88      1.92 o 
   6   7  12        0.08       -0.83      1.46 o 
  -6   8  12       99.10      102.10      5.09 o 
  -5   8  12       11.18        4.89      1.72 o 
  -4   8  12       28.76       35.01      2.35 o 
  -3   8  12       42.58       42.22      2.11 o 
  -2   8  12        2.15        2.97      1.94 o 
  -1   8  12        2.46        1.61      1.27 o 
   0   8  12        0.00        1.45      1.23 o 
   1   8  12        9.24       11.70      1.43 o 
   2   8  12        7.42        7.94      1.45 o 
   3   8  12        0.52        0.52      1.36 o 
   4   8  12       37.53       39.77      2.08 o 
   5   8  12       11.00       12.79      1.73 o 
   6   8  12      152.48      164.59      3.87 o 
  -6   9  12        9.64        9.97      2.30 o 
  -5   9  12        2.63       -0.41      1.60 o 
  -4   9  12        2.74        2.41      1.59 o 
  -3   9  12        0.00       -0.69      1.30 o 
  -2   9  12       13.28       10.47      1.54 o 
  -1   9  12       24.13       28.80      1.81 o 
   0   9  12        0.01       -1.87      1.25 o 
   1   9  12        2.66        0.40      1.03 o 
   2   9  12       93.93       96.70      4.49 o 
   3   9  12        0.71        0.99      1.37 o 
   4   9  12      236.22      237.41      5.08 o 
   5   9  12        4.88       11.43      1.74 o 
   6   9  12       10.80        7.34      1.76 o 
  -6  10  12       19.45       12.37      2.44 o 
  -5  10  12        1.97        1.41      1.67 o 
  -4  10  12      215.72      209.34      4.70 o 
  -3  10  12        0.03       -1.43      1.34 o 
  -2  10  12       31.44       31.16      1.99 o 
  -1  10  12       10.46        8.08      1.50 o 
   0  10  12        7.77       10.86      1.67 o 
   1  10  12        1.85       -0.18      1.37 o 
   2  10  12        2.76        0.92      1.62 o 
   3  10  12       27.41       19.44      1.83 o 
   4  10  12       53.59       62.56      2.68 o 
   5  10  12       74.32       82.29      3.09 o 
  -5  11  12      164.85      184.73      5.44 o 
  -4  11  12       62.80       71.66      3.06 o 
  -3  11  12      102.87      105.42      3.44 o 
  -2  11  12       48.67       54.56      2.74 o 
  -1  11  12        7.07        9.03      1.86 o 
   0  11  12        1.74        2.74      1.56 o 
   1  11  12       44.65       44.98      2.34 o 
   2  11  12        1.11       -1.41      1.47 o 
   3  11  12       36.97       38.39      2.44 o 
   4  11  12        7.26        7.04      1.70 o 
   5  11  12       69.73       79.52      3.09 o 
  -5  12  12       29.44       38.37      2.65 o 
  -4  12  12       31.04       33.54      2.49 o 
  -3  12  12      171.98      187.91      4.10 o 
  -2  12  12       53.16       50.40      2.39 o 
  -1  12  12        0.19        1.48      1.50 o 
   0  12  12       21.22       21.20      2.16 o 
   1  12  12        0.06       -0.09      1.50 o 
   2  12  12       47.18       41.20      2.44 o 
   3  12  12        0.77       -0.30      1.55 o 
   4  12  12        4.79        7.17      1.94 o 
   5  12  12        8.85        7.39      1.82 o 
  -4  13  12       18.66       23.65      2.69 o 
  -3  13  12        1.14        4.43      1.80 o 
  -2  13  12       59.25       74.48      2.81 o 
  -1  13  12        0.22       -0.25      1.53 o 
   0  13  12       99.98      107.41      3.82 o 
   1  13  12      148.69      159.15      4.07 o 
   2  13  12       12.10        9.32      1.85 o 
   3  13  12        0.59        1.23      1.68 o 
   4  13  12        0.48        0.41      1.70 o 
  -4  14  12       56.23       54.63      3.82 o 
  -3  14  12       20.21       23.93      2.28 o 
  -2  14  12        7.88        9.69      1.90 o 
  -1  14  12       26.82       28.32      2.53 o 
   0  14  12      423.39      464.79      7.87 o 
   1  14  12       10.81       11.76      1.96 o 
   2  14  12        4.93        2.04      1.75 o 
   3  14  12        0.04       -0.49      1.70 o 
  -3  15  12        1.92       -0.74      1.89 o 
  -2  15  12       39.87       39.48      2.86 o 
  -1  15  12        3.53        2.42      2.01 o 
   0  15  12      143.59      157.97      4.15 o 
   1  15  12       34.05       31.11      2.43 o 
   2  15  12       18.74       20.13      2.24 o 
  -1  16  12        5.20       12.09      2.32 o 
   0  16  12       47.43       47.79      2.72 o 
   1  16  12        1.26        2.91      1.83 o 
  -7   1  13       31.10       34.81      3.59 o 
  -6   1  13        0.18        2.02      2.29 o 
  -5   1  13       58.60       70.35      4.02 o 
  -4   1  13       49.41       45.77      2.78 o 
  -3   1  13        2.17       -0.36      1.10 o 
  -2   1  13       15.14       12.01      1.59 o 
  -1   1  13       55.04       48.87      2.24 o 
   0   1  13        1.67        0.87      1.09 o 
   1   1  13       91.61       86.48      2.16 o 
   2   1  13     1413.34     1373.03     10.96 o 
   3   1  13        9.35        5.28      1.31 o 
   4   1  13       16.94       17.88      1.58 o 
   5   1  13       62.72       62.16      2.34 o 
   6   1  13       12.74       12.21      2.15 o 
  -6   2  13        2.43       -0.42      2.07 o 
  -5   2  13        1.38       -0.35      1.72 o 
  -4   2  13       57.73       51.43      2.85 o 
  -3   2  13        6.81        5.39      1.94 o 
  -2   2  13        1.02        1.07      0.96 o 
  -1   2  13       82.29       78.28      2.49 o 
   0   2  13       15.06       13.99      1.46 o 
   1   2  13      106.87      110.34      2.55 o 
   2   2  13       37.71       34.69      1.73 o 
   3   2  13      315.48      321.91      4.46 o 
   4   2  13        8.54       10.01      1.55 o 
   5   2  13        7.89        9.37      1.66 o 
   6   2  13        0.37       -0.53      1.53 o 
  -6   3  13       50.64       60.23      4.04 o 
  -5   3  13       57.84       56.44      3.30 o 
  -4   3  13       19.87       17.84      2.15 o 
  -3   3  13        2.80        2.97      1.62 o 
  -2   3  13       81.38       90.82      3.37 o 
  -1   3  13      107.88      108.48      3.16 o 
   0   3  13        0.01        1.94      1.18 o 
   1   3  13      159.89      165.23      3.04 o 
   2   3  13       25.99       29.57      1.70 o 
   3   3  13       34.48       35.30      2.29 o 
   4   3  13        4.28        3.22      1.30 o 
   5   3  13        5.25        6.42      1.59 o 
   6   3  13       51.41       49.74      3.11 o 
  -6   4  13        1.21        3.84      1.99 o 
  -5   4  13        1.26        2.22      2.45 o 
  -4   4  13      151.91      158.77      4.58 o 
  -3   4  13        4.14        3.83      1.65 o 
  -2   4  13        8.27        7.20      1.39 o 
  -1   4  13        8.74        7.46      1.23 o 
   0   4  13      161.91      172.47      3.28 o 
   1   4  13       63.38       63.98      2.63 o 
   2   4  13       50.67       42.09      2.06 o 
   3   4  13       29.80       22.28      1.70 o 
   4   4  13        7.68       10.62      1.55 o 
   5   4  13        2.22        1.85      1.48 o 
   6   4  13       64.37       84.65      3.07 o 
  -6   5  13       14.42       13.91      2.85 o 
  -5   5  13        3.25        3.23      1.96 o 
  -4   5  13        7.09        6.71      1.88 o 
  -3   5  13       48.87       44.62      2.80 o 
  -2   5  13        0.07        1.26      1.22 o 
  -1   5  13       33.66       31.61      1.84 o 
   0   5  13       70.20       60.44      2.84 o 
   1   5  13        3.26        1.17      1.28 o 
   2   5  13        1.50        0.59      1.27 o 
   3   5  13        1.42        0.02      1.24 o 
   4   5  13       71.38       73.57      2.55 o 
   5   5  13       59.50       70.38      2.87 o 
   6   5  13        8.66       10.03      1.82 o 
  -6   6  13       29.49       35.54      3.03 o 
  -5   6  13       28.37       26.64      2.57 o 
  -4   6  13        0.23       -0.83      1.77 o 
  -3   6  13       10.14        8.35      1.42 o 
  -2   6  13        5.23        3.79      1.34 o 
  -1   6  13      105.07       99.08      2.83 o 
   0   6  13       21.13       16.43      1.79 o 
   1   6  13       67.66       65.38      2.45 o 
   2   6  13       78.60       81.11      2.66 o 
   3   6  13        0.05       -1.96      1.31 o 
   4   6  13       16.87       16.02      1.70 o 
   5   6  13       78.51       92.67      2.99 o 
   6   6  13        2.64        4.67      1.73 o 
  -6   7  13       15.25       18.00      2.59 o 
  -5   7  13        3.14        5.52      2.00 o 
  -4   7  13       19.11       20.97      2.39 o 
  -3   7  13       27.81       19.66      2.31 o 
  -2   7  13       64.88       70.74      2.55 o 
  -1   7  13        0.54       -1.67      1.22 o 
   0   7  13        6.68        4.93      1.39 o 
   1   7  13       15.31       16.90      1.86 o 
   2   7  13       28.66       30.96      1.95 o 
   3   7  13       10.67        9.97      1.63 o 
   4   7  13        7.04        9.45      1.76 o 
   5   7  13        3.60        6.33      1.65 o 
  -5   8  13       51.94       51.29      3.32 o 
  -4   8  13      109.25      110.76      3.66 o 
  -3   8  13       14.70       18.03      1.79 o 
  -2   8  13       46.29       43.66      2.21 o 
  -1   8  13       24.75       24.55      1.82 o 
   0   8  13       36.26       37.04      2.22 o 
   1   8  13       28.08       29.71      2.13 o 
   2   8  13       12.60       14.83      2.04 o 
   3   8  13        0.64       -0.18      1.43 o 
   4   8  13       17.39       11.49      1.82 o 
   5   8  13       86.70       90.67      3.22 o 
  -5   9  13        0.04        1.90      1.99 o 
  -4   9  13       83.77       94.62      4.20 o 
  -3   9  13       31.14       30.48      2.10 o 
  -2   9  13       12.86        9.93      1.60 o 
  -1   9  13       80.72       90.27      2.88 o 
   0   9  13       44.40       40.72      2.35 o 
   1   9  13        0.71        0.48      1.49 o 
   2   9  13       36.78       34.70      3.07 o 
   3   9  13        2.52        1.26      1.44 o 
   4   9  13       89.00       99.13      3.25 o 
   5   9  13        3.57        2.62      1.68 o 
  -5  10  13       10.18        9.14      2.05 o 
  -4  10  13      185.10      189.52      5.86 o 
  -3  10  13       64.10       72.61      2.80 o 
  -2  10  13        0.93       -0.86      1.40 o 
  -1  10  13       38.62       48.78      2.53 o 
   0  10  13       16.47       15.66      1.92 o 
   1  10  13       16.50       15.56      2.17 o 
   2  10  13       21.16       20.12      2.26 o 
   3  10  13        9.45        9.53      1.89 o 
   4  10  13       10.02       19.97      1.97 o 
  -4  11  13       58.87       67.26      3.15 o 
  -3  11  13      361.37      368.93      7.84 o 
  -2  11  13        7.00        8.24      1.70 o 
  -1  11  13        6.37        5.84      1.73 o 
   0  11  13       13.64        9.98      2.01 o 
   1  11  13       31.33       33.22      2.57 o 
   2  11  13       18.64       19.34      2.29 o 
   3  11  13        0.21       -2.03      1.65 o 
   4  11  13        1.74        0.13      1.79 o 
  -4  12  13        6.28        7.96      2.69 o 
  -3  12  13      124.20      135.37      5.20 o 
  -2  12  13       28.44       36.59      2.95 o 
  -1  12  13        2.52       -0.19      1.61 o 
   0  12  13        1.16       -0.45      1.76 o 
   1  12  13        5.95        4.34      2.80 o 
   2  12  13       18.30       16.09      2.06 o 
   3  12  13        0.25        1.48      1.80 o 
  -3  13  13      113.55      130.87      4.15 o 
  -2  13  13        0.11       -1.74      1.61 o 
  -1  13  13       55.27       55.29      3.17 o 
   0  13  13       33.57       32.58      2.71 o 
   1  13  13       10.23       10.48      2.19 o 
   2  13  13       10.12        9.35      1.97 o 
  -1  14  13        0.32       -0.98      1.86 o 
   0  14  13       31.46       32.36      2.79 o 
   1  14  13       24.53       28.55      2.73 o 
  -5   0  14        9.25        4.61      3.27 o 
  -4   0  14        5.93        4.90      3.09 o 
  -3   0  14       50.09       43.82      4.00 o 
  -2   0  14      105.99      118.64      4.83 o 
  -1   0  14       48.57       48.26      3.34 o 
   0   0  14       75.21       79.81      6.07 o 
   1   0  14      625.58      612.11     14.83 o 
   2   0  14        0.06        1.10      1.62 o 
   3   0  14      217.99      233.12      5.82 o 
   4   0  14       22.63       22.34      2.68 o 
   5   0  14        8.68        5.42      2.61 o 
  -5   1  14        2.00        1.34      2.36 o 
  -4   1  14       16.06       12.02      2.62 o 
  -3   1  14       13.28       14.95      2.12 o 
  -2   1  14       21.58       23.40      2.45 o 
  -1   1  14      157.31      163.75      3.86 o 
   0   1  14       20.44       23.13      1.79 o 
   1   1  14       10.98        9.52      1.37 o 
   2   1  14       98.45       97.31      2.63 o 
   3   1  14        6.66        6.04      1.47 o 
   4   1  14       22.11       26.19      2.06 o 
   5   1  14        0.86       -0.67      1.70 o 
  -5   2  14       13.88       11.60      2.67 o 
  -4   2  14        4.98        4.10      1.94 o 
  -3   2  14        1.45        0.41      1.59 o 
  -2   2  14       84.66       81.81      5.11 o 
  -1   2  14       58.66       60.72      3.15 o 
   0   2  14        0.50       -1.77      1.18 o 
   1   2  14       44.99       43.91      2.00 o 
   2   2  14        0.61        0.81      1.34 o 
   3   2  14      121.81      115.84      2.98 o 
   4   2  14        0.00       -1.05      1.44 o 
   5   2  14        1.15       -0.88      2.29 o 
  -5   3  14        7.66        4.35      3.08 o 
  -4   3  14       16.69       19.41      2.36 o 
  -3   3  14       18.50       16.84      2.18 o 
  -2   3  14      100.19      101.89      4.63 o 
  -1   3  14       72.21       76.15      3.77 o 
   0   3  14        0.04       -1.06      1.15 o 
   1   3  14       71.10       65.99      2.29 o 
   2   3  14       37.02       48.38      2.34 o 
   3   3  14       84.73       89.04      3.61 o 
   4   3  14       25.22       31.10      2.35 o 
   5   3  14        0.18       -2.42      1.61 o 
  -5   4  14       23.79       27.27      2.71 o 
  -4   4  14        0.05       -0.68      1.67 o 
  -3   4  14        5.27        3.91      1.83 o 
  -2   4  14       33.36       28.12      2.61 o 
  -1   4  14      182.85      183.44      4.21 o 
   0   4  14        0.20       -0.03      1.19 o 
   1   4  14       50.21       50.89      2.42 o 
   2   4  14       18.10       18.63      1.78 o 
   3   4  14       14.04       17.54      1.80 o 
   4   4  14       43.58       49.25      3.05 o 
   5   4  14        4.37        3.58      1.88 o 
  -5   5  14        0.54       -0.28      1.86 o 
  -4   5  14        6.26        5.67      2.02 o 
  -3   5  14       24.43       23.53      2.42 o 
  -2   5  14       12.69       11.92      2.07 o 
  -1   5  14        8.36        8.36      1.52 o 
   0   5  14       65.08       63.94      2.44 o 
   1   5  14       73.63       84.77      2.97 o 
   2   5  14       26.73       29.14      2.43 o 
   3   5  14      119.05      133.37      3.80 o 
   4   5  14      215.45      252.31      5.25 o 
   5   5  14       13.25       14.81      2.02 o 
  -5   6  14        1.60        0.15      2.25 o 
  -4   6  14        5.04        5.30      2.02 o 
  -3   6  14        3.82        3.96      1.82 o 
  -2   6  14       43.42       45.72      2.55 o 
  -1   6  14      106.88      109.47      3.50 o 
   0   6  14       14.70       14.28      1.83 o 
   1   6  14        2.04        4.88      1.57 o 
   2   6  14        1.28       -0.62      1.37 o 
   3   6  14       44.49       37.78      2.85 o 
   4   6  14       18.74       22.88      2.27 o 
  -4   7  14       17.47       13.96      2.44 o 
  -3   7  14        3.96        0.68      1.82 o 
  -2   7  14       19.22       27.20      1.99 o 
  -1   7  14        6.72       10.79      1.63 o 
   0   7  14       23.66       26.64      2.13 o 
   1   7  14        2.79        0.26      1.45 o 
   2   7  14       21.13       18.25      2.22 o 
   3   7  14        0.75       -1.70      1.59 o 
   4   7  14      108.88      116.08      3.78 o 
  -4   8  14        3.18        3.14      1.96 o 
  -3   8  14        4.47        1.04      1.66 o 
  -2   8  14        2.24        0.69      1.44 o 
  -1   8  14        1.00       -0.13      1.41 o 
   0   8  14       42.87       56.42      2.67 o 
   1   8  14       76.93       71.06      2.91 o 
   2   8  14       14.61       15.74      2.27 o 
   3   8  14       77.51       76.78      3.49 o 
   4   8  14        1.47        1.37      1.74 o 
  -4   9  14        1.15       -0.84      2.08 o 
  -3   9  14       36.15       32.75      2.23 o 
  -2   9  14        7.28        6.36      1.66 o 
  -1   9  14        9.46       10.10      1.84 o 
   0   9  14       10.41       12.86      2.64 o 
   1   9  14        7.12        2.55      1.86 o 
   2   9  14       38.87       41.98      2.85 o 
   3   9  14       60.12       58.15      3.25 o 
  -3  10  14       18.69       19.08      2.03 o 
  -2  10  14        2.75        3.78      1.65 o 
  -1  10  14       47.87       58.53      2.86 o 
   0  10  14       35.34       35.44      2.46 o 
   1  10  14      185.91      206.58      5.22 o 
   2  10  14        0.24        1.27      1.86 o 
   3  10  14        1.01        1.05      1.87 o 
  -2  11  14        6.47        9.88      1.95 o 
  -1  11  14        3.46        1.97      1.72 o 
   0  11  14        2.88        2.57      1.93 o 
   1  11  14        9.15       13.17      2.26 o 
   2  11  14       21.90       10.58      2.29 o 
  -1  12  14        0.72        0.36      2.35 o 
   0  12  14        4.01        4.27      2.00 o 
  -4   1  15       10.25        5.30      2.43 o 
  -3   1  15        2.00        1.53      2.10 o 
  -2   1  15      127.85      133.90      4.26 o 
  -1   1  15       73.51       79.35      3.01 o 
   0   1  15       23.95       22.06      1.98 o 
   1   1  15       42.25       34.20      2.12 o 
   2   1  15      375.34      361.96      5.73 o 
   3   1  15       13.75       21.85      2.15 o 
   4   1  15       10.42       13.10      1.93 o 
  -4   2  15       49.90       51.58      4.26 o 
  -3   2  15        0.91       -1.97      1.64 o 
  -2   2  15       41.55       42.31      2.76 o 
  -1   2  15       72.83       78.99      3.40 o 
   0   2  15        0.04       -0.60      1.45 o 
   1   2  15       10.39        8.77      1.63 o 
   2   2  15       26.46       24.60      2.02 o 
   3   2  15       57.70       65.49      4.55 o 
   4   2  15       92.68      106.48      4.06 o 
  -4   3  15        3.97        5.81      2.47 o 
  -3   3  15        8.16       11.52      2.12 o 
  -2   3  15       53.19       50.78      3.02 o 
  -1   3  15       14.37       12.98      2.10 o 
   0   3  15       10.49       11.71      1.84 o 
   1   3  15       38.64       41.31      2.47 o 
   2   3  15       13.93       13.76      1.77 o 
   3   3  15        3.37        1.79      1.61 o 
  -4   4  15        5.30        4.52      2.12 o 
  -3   4  15        9.36        9.35      2.14 o 
  -2   4  15        5.08        5.44      1.92 o 
  -1   4  15       55.71       48.98      2.93 o 
   0   4  15       20.71       18.37      2.03 o 
   1   4  15       10.79       13.07      1.74 o 
   2   4  15       85.89       99.64      3.12 o 
   3   4  15        8.79        7.66      1.89 o 
  -3   5  15        6.77        4.11      2.01 o 
  -2   5  15       30.53       31.57      2.63 o 
  -1   5  15        6.69        7.41      2.02 o 
   0   5  15        0.52       -0.80      2.29 o 
   1   5  15       85.64      100.36      3.37 o 
   2   5  15       52.56       60.68      2.62 o 
   3   5  15        0.07       -1.10      1.64 o 
  -3   6  15        9.69       13.86      2.28 o 
  -2   6  15       21.25       18.47      2.37 o 
  -1   6  15       23.49       27.30      2.25 o 
   0   6  15       51.91       50.96      2.68 o 
   1   6  15        3.28        3.03      1.71 o 
   2   6  15        0.21        1.87      1.87 o 
   3   6  15        0.61        0.44      2.06 o 
  -3   7  15        1.24        1.57      2.42 o 
  -2   7  15        1.55        1.50      1.93 o 
  -1   7  15        1.68        2.62      1.93 o 
   0   7  15        0.80       -0.51      1.57 o 
   1   7  15        2.20        1.57      1.64 o 
   2   7  15        0.43       -1.24      1.76 o 
  -2   8  15        2.34        2.90      1.81 o 
  -1   8  15       17.99       19.55      2.12 o 
   0   8  15        0.07       -2.35      1.57 o 
   1   8  15       12.74       18.67      2.34 o 
  -1   9  15       20.42       24.01      3.01 o 
   0   9  15       47.87       55.79      2.87 o 
  -2   0  16        2.38        3.65      3.34 o 
  -1   0  16        5.97        6.92      3.64 o 
   0   0  16       24.33       25.96      3.17 o 
   1   0  16        0.55       -0.46      2.25 o 
  -1   1  16        0.22       -0.02      1.76 o 
   0   1  16        0.04       -0.16      1.59 o 
   1   1  16       47.95       57.48      3.11 o 
  -1   2  16       19.06       20.43      2.44 o 
   0   2  16        5.10        2.19      1.89 o 
   1   2  16       13.32       13.63      2.21 o 
  -1   3  16        9.60       13.93      2.31 o 
   0   3  16       56.53       50.37      3.35 o 
                                                 
